# Supplementary material for: Genes possibly related to symbiosis in early life stages of Acropora tenuis inoculated with Symbiodinium microadriaticum
Source: Commun Biol. 2023 Oct 18;6:1027. doi: 10.1038/s42003-023-05350-8 (PMC10584924; doi:10.1038/s42003-023-05350-8)
Supplement: Supplementary file 4 — Supplementary Data 1 [file 42003_2023_5350_MOESM4_ESM.xlsx]

## Sheet: Supp Data1-1
Supplementary Data 1-1. List of differentially expressed genes in primary polyps inoculated with S. microadriaticum at 10 dpi.
GeneID	Log2 FC	Swiss-Prot annotation	Pfam domain
aten_s0035.g9	5.83879	Delta-like protein 4 (D3ZHH1)	Hint domain (PF13403)
aten_s0035.g10	5.12852	Delta-like protein 4 (Q9NR61)	NA
aten_s0042.g26	5.20907	Solute carrier family 26 member 6 (Q8CIW6)	Sulfate permease family (PF00916); STAS domain (PF01740)
aten_s0050.g68	4.98622	Granulins (P28799)	Granulin (PF00396)
aten_s0067.g111	3.42937	NA	NA
aten_s0093.g61	2.24216	Prosaposin (P26779)	Saposin A-type domain (PF02199)
aten_s0095.g4	3.04624	NA	NA
aten_s0151.g19	-2.02582	Phosphatidylserine decarboxylase proenzyme 3 (O14111)	Phosphatidylserine decarboxylase (PF02666); Phophatidylserine decarboxylase (PF12588)
aten_s0342.g22	4.30543	Peroxidase (Q01603)	Animal haem peroxidase (PF03098)

## Sheet: Supp Data1-2
Supplementary Data 1-2. List of differentially expressed genes in primary polyps inoculated with S. microadriaticum at 20 dpi.
GeneID	Log2 FC	Swiss-Prot annotation	Pfam domain
aten_s0001.g138	4.38535	Uncharacterized protein YMR196W (Q04336)	Glycosyl hydrolase family 63 C-terminal domain (PF03200)
aten_s0001.g47	-2.15474	Cytochrome P450 1A1 (Q6JZS3)	Cytochrome P450 (PF00067)
aten_s0003.g254	4.52461	NA	NA
aten_s0004.g205	-2.08746	NA	NA
aten_s0009.g213	-1.94176	Reticulocalbin-2 (J3S9D9)	EF hand (PF13202); EF-hand domain pair (PF13499)
aten_s0010.g155	-2.08545	NA	NA
aten_s0011.g48	4.21234	NA	NA
aten_s0012.g187	-3.42166	Steroid 17-alpha-hydroxylase/17,20 lyase (O73853)	Cytochrome P450 (PF00067)
aten_s0015.g116	2.33237	Heat shock protein Hsp-16.41 (P06581)	Hsp20/alpha crystallin family (PF00011)
aten_s0015.g153	4.07374	Glutathione-specific gamma-glutamylcyclotransferase 1 (Q8R3J5)	ChaC-like protein (PF04752)
aten_s0025.g73	4.66789	Protein NPC2 homolog (Q9VQ62)	ML domain (PF02221)
aten_s0035.g10	5.11848	Delta-like protein 4 (Q9NR61)	NA
aten_s0035.g9	5.34472	Delta-like protein 4 (D3ZHH1)	Hint domain (PF13403)
aten_s0042.g26	7.47732	Solute carrier family 26 member 6 (Q8CIW6)	Sulfate permease family (PF00916); STAS domain (PF01740)
aten_s0043.g98	3.15106	Cysteine and glycine-rich protein 3 (Q4U0T9)	LIM domain (PF00412)
aten_s0046.g94	-3.9314	Galaxin (D9IQ16)	NA
aten_s0046.g95	-4.51466	Galaxin (D9IQ16)	NA
aten_s0047.g56	2.49098	Uncharacterized skeletal organic matrix protein 1 (Fragment) (B3EX00)	NA
aten_s0050.g68	4.23741	Granulins (P28799)	Granulin (PF00396)
aten_s0055.g133	-2.42557	NA	NA
aten_s0058.g60	3.7673	RNA-binding protein 38 (Q9H0Z9)	RNA recognition motif. (a.k.a. RRM, RBD, or RNP domain) (PF00076)
aten_s0058.g9	-4.88035	Cartilage intermediate layer protein 2 (Q8IUL8)	Immunoglobulin domain (PF13927)
aten_s0062.g15	-1.99131	NA	EGF-like domain (PF00008)
aten_s0062.g16	-2.21638	NA	EGF-like domain (PF00008)
aten_s0062.g17	-1.94327	NA	EGF-like domain (PF00008)
aten_s0080.g9	2.07759	NA	NA
aten_s0094.g50	2.56544	Facilitated trehalose transporter Tret1 (B0WC46)	Sugar (and other) transporter (PF00083)
aten_s0094.g54	5.13357	Facilitated trehalose transporter Tret1 (A9ZSY3)	Sugar (and other) transporter (PF00083)
aten_s0101.g47	-2.13872	NA	NA
aten_s0110.g47	2.02919	Inward rectifier potassium channel 4 (P52189)	Inward rectifier potassium channel transmembrane domain (PF01007); Inward rectifier potassium channel C-terminal domain (PF17655)
aten_s0114.g46	-3.08793	NA	NA
aten_s0114.g47	-2.77937	NA	NA
aten_s0114.g48	-4.78074	NA	NA
aten_s0118.g7	3.44504	NA	Tissue inhibitor of metalloproteinase (PF00965)
aten_s0128.g48	2.48107	Protein c-ets-1-B (Fragment) (P18756)	Ets-domain (PF00178)
aten_s0139.g22	8.35116	NA	NA
aten_s0176.g18	3.04547	NA	NA
aten_s0180.g62	2.92251	Matrix metalloproteinase-25 (Q3U435)	Hemopexin (PF00045); Matrixin (PF00413); Putative peptidoglycan binding domain (PF01471)
aten_s0180.g67	2.56398	Matrix metalloproteinase-25 (Q3U435)	Hemopexin (PF00045); Matrixin (PF00413)
aten_s0190.g17	4.50402	Lysosome membrane protein 2 (Q14108)	CD36 family (PF01130)
aten_s0195.g1	2.23043	NA	NA
aten_s0205.g30	2.93589	Vesicular inhibitory amino acid transporter (Q6DIV6)	Transmembrane amino acid transporter protein (PF01490)
aten_s0218.g19	4.17625	NA	NA
aten_s0218.g29	4.44463	NA	TAZ zinc finger (PF02135)
aten_s0219.g19	3.79437	NA	NA
aten_s0230.g2	6.60839	Allene oxide synthase-lipoxygenase protein (O16025)	Lipoxygenase (PF00305); PLAT/LH2 domain (PF01477)
aten_s0267.g22	-3.98675	NA	NA
aten_s0290.g10	-3.86695	NA	NA
aten_s0290.g9	-3.08008	Small cysteine-rich protein 3 (C0H692)	NA
aten_s0305.g7	-4.37937	NA	NA
aten_s0305.g9	-4.20706	NA	NA
aten_s0316.g5	-8.80276	NFX1-type zinc finger-containing protein 1 (Q8R151)	AAA domain (PF13086); AAA domain (PF13087); Family of unknown function (DUF6539) (PF20173)
aten_s0336.g16	2.1923	Protein Wnt-8b (P51029)	wnt family (PF00110)
aten_s0342.g22	9.87914	Peroxidase (Q01603)	Animal haem peroxidase (PF03098)
aten_s0412.g6	3.63321	Epididymal secretory protein E1 (Q9DGJ3)	ML domain (PF02221)
aten_s0616.g4	-3.76332	Neural cell adhesion molecule 1 (P13590)	Immunoglobulin domain (PF13895); Immunoglobulin domain (PF13927)
aten_s0714.g1	8.79305	Protein translocase subunit SecA (Q3B3Y1)	SecA DEAD-like domain (PF07517)
aten_s0728.g1	-5.77807	NA	Trypsin-like peptidase domain (PF13365)

## Sheet: Supp Data1-3
Supplementary Data 1-3. List of differentially expressed genes in planula larvae inoculated with S. microadriaticum at 4 dpi.
Gene ID	Log2 FC	Swiss-Prot annotation	Pfam domain
aten_s0001.g10	0.222655	39S ribosomal protein L44, mitochondrial (Q9H9J2)	Ribonuclease-III-like (PF14622)
aten_s0001.g108	-0.426533	Max-binding protein MNT (Q0VH32)	Helix-loop-helix DNA-binding domain (PF00010)
aten_s0001.g109	-0.223014	NA	NA
aten_s0001.g127	-0.735001	Carbonic anhydrase 2 (Q8UWA5)	Eukaryotic-type carbonic anhydrase (PF00194)
aten_s0001.g143	0.612322	Homeobox protein BarH-like 2 (Q9UMQ3)	Homeodomain (PF00046)
aten_s0001.g145	0.167785	Hermansky-Pudlak syndrome 4 protein (Q9NQG7)	First Longin domain of INTU, CCZ1 and HPS4 (PF19031)
aten_s0001.g147	-0.249892	Lactation elevated protein 1 (Q8WV93)	AFG1-like ATPase (PF03969)
aten_s0001.g150	0.165512	Reticulocyte-binding protein 2 homolog a (Q8IDX6)	NA
aten_s0001.g151	0.19373	Cell cycle checkpoint control protein RAD9B (Q6WBX8)	Rad9 (PF04139)
aten_s0001.g154	0.230279	Cell cycle checkpoint protein RAD1 (O60671)	Repair protein Rad1/Rec1/Rad17 (PF02144)
aten_s0001.g155	0.204958	Protein spinster homolog 1 (A8WGF7)	Major Facilitator Superfamily (PF07690)
aten_s0001.g159	0.180447	Protein rogdi homolog (Q7ZVT5)	Rogdi leucine zipper containing protein (PF10259)
aten_s0001.g163	-0.324581	Heme-binding protein 2 (Q9Y5Z4)	SOUL heme-binding protein (PF04832)
aten_s0001.g166	-0.201615	Kinesin-like protein KIF12 (Q96FN5)	Kinesin motor domain (PF00225)
aten_s0001.g169	0.175854	Poly(A)-specific ribonuclease PNLDC1 (Q5R6R6)	CAF1 family ribonuclease (PF04857)
aten_s0001.g172	0.301723	NA	NA
aten_s0001.g176	0.205667	NA	NA
aten_s0001.g178	0.157196	Synaptic vesicle 2-related protein (Q1JP63)	Sugar (and other) transporter (PF00083); Major Facilitator Superfamily (PF07690)
aten_s0001.g194	0.152496	NA	NA
aten_s0001.g209	-0.262863	Nitric oxide synthase, brain (Q9Z0J4)	Oxidoreductase NAD-binding domain (PF00175); Flavodoxin (PF00258); PDZ domain (PF00595); FAD binding domain (PF00667); Nitric oxide synthase, oxygenase domain (PF02898)
aten_s0001.g21	-0.540337	Insoluble matrix shell protein 1 (Fragment) (P86982)	ShK domain-like (PF01549)
aten_s0001.g213	-0.167214	EF-hand calcium-binding domain-containing protein 5 (A4FU69)	GAF domain (PF01590)
aten_s0001.g217	-0.13546	T-box transcription factor TBX5-A (Q9IAK8)	T-box (PF00907)
aten_s0001.g225	-0.18021	Oxysterol-binding protein 2 (Q5QNQ6)	PH domain (PF00169); Oxysterol-binding protein (PF01237)
aten_s0001.g228	0.489409	RasGAP-activating-like protein 1 (O95294)	C2 domain (PF00168); PH domain (PF00169); GTPase-activator protein for Ras-like GTPase (PF00616); BTK motif (PF00779)
aten_s0001.g229	-0.229815	SWI/SNF-related matrix-associated actin-dependent regulator of chromatin subfamily B member 1 (Q6GQ82)	SNF5 / SMARCB1 / INI1 (PF04855)
aten_s0001.g237	0.127707	Vacuolar protein sorting-associated protein 29 (Q9QZ88)	Calcineurin-like phosphoesterase superfamily domain (PF12850)
aten_s0001.g243	0.199596	SRR1-like protein (Q9UH36)	SRR1 domain (PF07985)
aten_s0001.g248	-0.393108	Tektin-1 (Q969V4)	Tektin family (PF03148)
aten_s0001.g262	0.256166	Dimethylaniline monooxygenase [N-oxide-forming] 5 (P49109)	Flavin-binding monooxygenase-like (PF00743)
aten_s0001.g266	0.106412	tRNA (uracil-5-)-methyltransferase homolog A (Q8IZ69)	tRNA (Uracil-5-)-methyltransferase (PF05958)
aten_s0001.g285	0.134735	NA	NA
aten_s0001.g286	-0.231573	Citron Rho-interacting kinase (O14578)	Protein kinase domain (PF00069); Phorbol esters/diacylglycerol binding domain (C1 domain) (PF00130); CNH domain (PF00780)
aten_s0001.g287	-0.547879	Serine/arginine-rich splicing factor 4 (Q8VE97)	RNA recognition motif. (a.k.a. RRM, RBD, or RNP domain) (PF00076)
aten_s0001.g29	0.181333	NA	NA
aten_s0001.g300	-0.180492	Paxillin (Q8VI36)	NA
aten_s0001.g319	-0.117767	Gamma-glutamyltranspeptidase 1 (P07314)	Gamma-glutamyltranspeptidase (PF01019)
aten_s0001.g320	0.131016	Gametogenetin-binding protein 2 (Q6GVH4)	NA
aten_s0001.g335	-0.628236	Cysteine-rich secretory protein LCCL domain-containing 2 (Q4V9Y5)	Cysteine-rich secretory protein family (PF00188); ShK domain-like (PF01549)
aten_s0001.g346	0.22185	60S ribosomal protein L6 (Q2YGT9)	Ribosomal protein L6e (PF01159)
aten_s0001.g39	-0.17299	Syntenin-1 (O00560)	PDZ domain (PF00595)
aten_s0001.g41	-0.340412	Peroxidasin (A4IGL7)	Animal haem peroxidase (PF03098); Immunoglobulin I-set domain (PF07679); Leucine rich repeat (PF13855); Immunoglobulin domain (PF13927)
aten_s0001.g42	-0.311178	Galactose-specific lectin nattectin (Q66S03)	Lectin C-type domain (PF00059); Cysteine-rich secretory protein family (PF00188)
aten_s0001.g44	-0.306927	Disks large-associated protein 5 (Q8K4R9)	Guanylate-kinase-associated protein (GKAP) protein (PF03359)
aten_s0001.g45	-0.164341	E3 ubiquitin-protein ligase MIB1 (Q86YT6)	Ankyrin repeat (PF00023); Zinc finger, ZZ type (PF00569); Mib_herc2 (PF06701); Ankyrin repeats (3 copies) (PF12796); Zinc finger, C3HC4 type (RING finger) (PF13920); Mind bomb SH3 repeat domain (PF18346)
aten_s0001.g59	-0.385236	Collagen alpha-1(XII) chain (Q99715)	von Willebrand factor type A domain (PF00092); Concanavalin A-like lectin/glucanases superfamily (PF13385)
aten_s0001.g7	-0.267791	Serine/arginine repetitive matrix protein 2 (Q8BTI8)	cwf21 domain (PF08312)
aten_s0001.g78	0.198821	Notchless protein homolog 1 (Q7ZXK9)	WD domain, G-beta repeat (PF00400); NLE (NUC135) domain (PF08154)
aten_s0001.g79	0.121509	Sodium- and chloride-dependent GABA transporter 1 (P31648)	Sodium:neurotransmitter symporter family (PF00209)
aten_s0001.g81	-0.352071	Serine/arginine-rich splicing factor 3 (P84104)	RNA recognition motif. (a.k.a. RRM, RBD, or RNP domain) (PF00076)
aten_s0001.g84	-0.188856	Solute carrier organic anion transporter family member 4A1 (Q96BD0)	Organic Anion Transporter Polypeptide (OATP) family (PF03137)
aten_s0001.g90	-0.214961	NA	NA
aten_s0001.g98	-0.142387	Septin-2 (Q5ZMH1)	Septin (PF00735)
aten_s0002.g104	-0.215038	Transient receptor potential cation channel subfamily A member 1 (O75762)	Ankyrin repeat (PF00023); Ion transport protein (PF00520); Ankyrin repeats (3 copies) (PF12796)
aten_s0002.g115	-0.190728	Transient receptor potential cation channel subfamily A member 1 (Q6RI86)	Ion transport protein (PF00520); Ankyrin repeats (3 copies) (PF12796); Ankyrin repeat (PF13606); Ankyrin repeats (many copies) (PF13637)
aten_s0002.g123	-0.29786	Adenylate kinase 9 (Q5TCS8)	Adenylate kinase (PF00406)
aten_s0002.g125	0.169601	Sterile alpha motif domain-containing protein 9-like (Q8IVG5)	NA
aten_s0002.g126	-0.252819	Kinesin-like protein KIF20A (Q29RT6)	Kinesin motor domain (PF00225)
aten_s0002.g129	0.2608	F-box/WD repeat-containing protein 7 (Q8VBV4)	WD domain, G-beta repeat (PF00400); F-box-like (PF12937)
aten_s0002.g14	-0.287517	PiggyBac transposable element-derived protein 4 (Q96DM1)	Transposase IS4 (PF13843)
aten_s0002.g16	-0.216539	NA	2OG-Fe(II) oxygenase superfamily (PF13640)
aten_s0002.g17	-0.129982	Serine-protein kinase ATM (Q6PQD5)	Phosphatidylinositol 3- and 4-kinase (PF00454); FAT domain (PF02259); FATC domain (PF02260)
aten_s0002.g187	0.241363	Probable 28S ribosomal protein S6, mitochondrial (Q9VZD5)	Ribosomal protein S6 (PF01250)
aten_s0002.g192	0.236212	Fanconi anemia core complex-associated protein 100 (A2ACJ2)	Fanconi anemia-associated (PF15146)
aten_s0002.g197	-0.358132	Cilia- and flagella-associated protein 47 (Q6ZTR5)	Calponin homology (CH) domain (PF00307)
aten_s0002.g204	-0.412322	Sperm-associated antigen 17 (Q6Q759)	Flagellar-associated PapD-like (PF14874)
aten_s0002.g210	-0.245158	Leucine-rich repeat serine/threonine-protein kinase 1 (Q9TZM3)	Protein kinase domain (PF00069); Ras of Complex, Roc, domain of DAPkinase (PF08477); Ankyrin repeats (3 copies) (PF12796); Leucine rich repeat (PF13855); C-terminal of Roc, COR, domain (PF16095)
aten_s0002.g222	-0.194896	Putative glutamate synthase [NADPH] (Q9C102)	Glutamine amidotransferases class-II (PF00310); GXGXG motif (PF01493); Conserved region in glutamate synthase (PF01645); Glutamate synthase central domain (PF04898); Pyridine nucleotide-disulphide oxidoreductase (PF07992); Dihydroprymidine dehydrogenase domain II, 4Fe-4S cluster (PF14691)
aten_s0002.g226	0.130575	Probable ATP-dependent RNA helicase DDX10 (Q5ZJF6)	DEAD/DEAH box helicase (PF00270); Helicase conserved C-terminal domain (PF00271); Domain of unknown function (DUF4217) (PF13959)
aten_s0002.g227	-0.216984	NA	NA
aten_s0002.g240	-0.216122	DDB1- and CUL4-associated factor 6 (Q9DC22)	WD domain, G-beta repeat (PF00400)
aten_s0002.g242	-0.474683	Formate acetyltransferase 2 (P32674)	Pyruvate formate lyase-like (PF02901)
aten_s0002.g257	0.163033	Prefoldin subunit 3 (Q5RCG9)	Prefoldin subunit (PF02996)
aten_s0002.g258	-0.32237	Baculoviral IAP repeat-containing protein 3 (O08863)	Inhibitor of Apoptosis domain (PF00653); Zinc finger, C3HC4 type (RING finger) (PF13920)
aten_s0002.g261	-0.504706	Solute carrier family 28 member 3 (Q9UA35)	Na+ dependent nucleoside transporter C-terminus (PF07662); Nucleoside recognition (PF07670)
aten_s0002.g268	0.173975	Quinone oxidoreductase-like protein 1 (Q921W4)	Alcohol dehydrogenase GroES-like domain (PF08240); Zinc-binding dehydrogenase (PF13602)
aten_s0002.g272	0.269395	NA	NA
aten_s0002.g281	-0.292026	Acetyl-CoA acetyltransferase, mitochondrial (Q6AZA0)	Thiolase, N-terminal domain (PF00108); Thiolase, C-terminal domain (PF02803)
aten_s0002.g286	0.150026	Pyridoxal kinase (O46560)	Phosphomethylpyrimidine kinase (PF08543)
aten_s0002.g55	-0.172327	Androglobin (G3UZ78)	Calpain family cysteine protease (PF00648)
aten_s0002.g79	-0.278332	Heterogeneous nuclear ribonucleoprotein Q (Q7TMK9)	RNA recognition motif. (a.k.a. RRM, RBD, or RNP domain) (PF00076); Heterogeneous nuclear ribonucleoprotein Q acidic domain (PF18360)
aten_s0002.g8	-0.387357	Solute carrier organic anion transporter family member 4A1 (Q99N01)	Organic Anion Transporter Polypeptide (OATP) family (PF03137); Kazal-type serine protease inhibitor domain (PF07648)
aten_s0002.g80	-0.411737	Heterogeneous nuclear ribonucleoprotein Q (Q7TMK9)	RNA recognition motif. (a.k.a. RRM, RBD, or RNP domain) (PF00076); Heterogeneous nuclear ribonucleoprotein Q acidic domain (PF18360)
aten_s0002.g82	0.21816	Protein MMS22-like (E1C2Z0)	S-phase genomic integrity recombination mediator, N-terminal (PF14910)
aten_s0003.g11	-0.235346	TAR DNA-binding protein 43 (Q5R5W2)	RNA recognition motif. (a.k.a. RRM, RBD, or RNP domain) (PF00076); Transactive response DNA-binding protein N-terminal domain (PF18694)
aten_s0003.g112	-0.238451	Uncharacterized protein MJ1628 (Q59022)	ATPase of the ABC class (PF09818); ATPase of the ABC class N-terminal (PF20446)
aten_s0003.g115	-0.464911	NA	NA
aten_s0003.g12	-0.121857	Succinate dehydrogenase [ubiquinone] iron-sulfur subunit, mitochondrial (Q9YHT2)	2Fe-2S iron-sulfur cluster binding domain (PF13085); 4Fe-4S dicluster domain (PF13534)
aten_s0003.g121	-0.259832	von Willebrand factor A domain-containing protein 5B1 (Q5TIE3)	Vault protein inter-alpha-trypsin domain (PF13757); von Willebrand factor type A domain (PF13768)
aten_s0003.g125	-0.210993	Armadillo repeat-containing protein 3 (Q5W041)	Armadillo/beta-catenin-like repeat (PF00514); Ethylene-responsive protein kinase Le-CTR1 (PF14381)
aten_s0003.g148	0.246094	NA	NA
aten_s0003.g149	0.353645	NA	NA
aten_s0003.g153	0.284605	Espin-like protein (Q6ZVH7)	Ankyrin repeats (3 copies) (PF12796)
aten_s0003.g16	0.303834	Phosphatidylinositol N-acetylglucosaminyltransferase subunit P (Q5R946)	PIG-P (PF08510)
aten_s0003.g160	-0.201947	Coiled-coil domain-containing protein 50 (Q8IVM0)	Coiled-coil domain-containing protein 50 N-terminus (PF15295)
aten_s0003.g165	-0.225528	Delta-1-pyrroline-5-carboxylate dehydrogenase, mitochondrial (P30038)	Aldehyde dehydrogenase family (PF00171)
aten_s0003.g172	-0.325891	Calmodulin-binding transcription activator 2 (Q80Y50)	IQ calmodulin-binding motif (PF00612); IPT/TIG domain (PF01833); CG-1 domain (PF03859)
aten_s0003.g185	0.169906	60S ribosomal protein L22 (Q28IL6)	Ribosomal L22e protein family (PF01776)
aten_s0003.g200	0.122425	Protein LZIC (Q8K3C3)	Beta-catenin-interacting protein ICAT (PF06384)
aten_s0003.g210	-0.151333	Tolloid-like protein 1 (O43897)	Low-density lipoprotein receptor domain class A (PF00057); CUB domain (PF00431)
aten_s0003.g211	-0.424049	CCR4-associated factor 4 (A6ZZZ8)	WD domain, G-beta repeat (PF00400)
aten_s0003.g231	0.184051	28S ribosomal protein S22, mitochondrial (P82649)	Mitochondrial 28S ribosomal protein S22 (PF10245)
aten_s0003.g234	-0.194546	ATP-dependent RNA helicase DDX19A (Q3ZBV2)	DEAD/DEAH box helicase (PF00270); Helicase conserved C-terminal domain (PF00271)
aten_s0003.g240	-0.584363	Multiple PDZ domain protein (Q8VBX6)	PDZ domain (PF00595); L27_2 (PF09045)
aten_s0003.g36	-0.365985	NA	NA
aten_s0003.g38	0.16579	Chloride transport protein 6 (Q9TT16)	Voltage gated chloride channel (PF00654)
aten_s0003.g39	0.172638	E3 ubiquitin-protein ligase MARCH8 (Q5T0T0)	RING-variant domain (PF12906)
aten_s0003.g57	-0.326545	Amiloride-sensitive amine oxidase [copper-containing] (Q9TRC7)	Copper amine oxidase, enzyme domain (PF01179); Copper amine oxidase, N2 domain (PF02727); Copper amine oxidase, N3 domain (PF02728)
aten_s0003.g59	-0.11961	Protein RCC2 homolog (Q52KW8)	Regulator of chromosome condensation (RCC1) repeat (PF00415)
aten_s0003.g66	-0.441477	PERQ amino acid-rich with GYF domain-containing protein 2 (Q6Y7W8)	GYF domain (PF02213)
aten_s0003.g88	0.481819	EH domain-binding protein 1-like protein 1 (Q8N3D4)	Bivalent Mical/EHBP Rab binding domain (PF12130)
aten_s0003.g89	0.150979	NA	NA
aten_s0003.g95	0.835061	Steroid 17-alpha-hydroxylase/17,20 lyase (P12394)	Cytochrome P450 (PF00067)
aten_s0004.g104	-0.208335	WD repeat and HMG-box DNA-binding protein 1 (O13046)	WD domain, G-beta repeat (PF00400); Minichromosome loss protein, Mcl1, middle region (PF12341); Anaphase-promoting complex subunit 4 WD40 domain (PF12894)
aten_s0004.g107	-0.127935	NA	NA
aten_s0004.g132	-0.186465	Tryptophanase (Q2S1V4)	Beta-eliminating lyase (PF01212)
aten_s0004.g133	-0.536762	Tryptophanase (Q2S1V4)	Beta-eliminating lyase (PF01212)
aten_s0004.g135	-0.218777	NA	NA
aten_s0004.g146	-0.37288	Arylsulfatase B (P50429)	Sulfatase (PF00884)
aten_s0004.g151	0.267358	NA	NA
aten_s0004.g160	-0.386575	Patatin-like phospholipase domain-containing protein 2 (Q8BJ56)	Patatin-like phospholipase (PF01734)
aten_s0004.g161	-0.351095	Pathogen-related protein (P16273)	NA
aten_s0004.g172	-0.1356	NA	NA
aten_s0004.g177	-0.292117	Zinc finger protein 84 (P51523)	Zinc finger, C2H2 type (PF00096); C2H2-type zinc finger (PF13912)
aten_s0004.g183	-0.168525	Hermansky-Pudlak syndrome 5 protein (Q9UPZ3)	NA
aten_s0004.g185	-0.158819	Leucine-rich repeat and IQ domain-containing protein 1 (Q96JM4)	IQ calmodulin-binding motif (PF00612)
aten_s0004.g189	-0.192282	SCY1-like protein 2 (Q6P3W7)	Protein kinase domain (PF00069)
aten_s0004.g23	-0.261398	Ankyrin repeat domain-containing protein 60 (Q9BZ19)	NA
aten_s0004.g24	-0.564879	Collagen alpha-1(VI) chain (P20785)	Collagen triple helix repeat (20 copies) (PF01391); Galactose binding lectin domain (PF02140)
aten_s0004.g25	-0.407363	ATP-dependent DNA helicase Q4 (O94761)	Zinc knuckle (PF00098); DEAD/DEAH box helicase (PF00270); Helicase conserved C-terminal domain (PF00271); DNA replication and checkpoint protein (PF11719)
aten_s0004.g26	0.557903	Histamine H2 receptor (P97292)	7 transmembrane receptor (rhodopsin family) (PF00001)
aten_s0004.g27	0.702989	NA	NA
aten_s0004.g29	0.360854	Fanconi anemia core complex-associated protein 24 (Q2KHY5)	Helix-hairpin-helix domain (PF14520); FANCM pseudonuclease domain (PF17949)
aten_s0004.g30	0.154988	Beta-catenin-like protein 1 (Q9CWL8)	Catenin-beta-like, Arm-motif containing nuclear (PF08216)
aten_s0004.g41	-0.244555	DNA replication licensing factor mcm4 (Q6GL41)	MCM P-loop domain (PF00493); MCM N-terminal domain (PF14551); MCM OB domain (PF17207); MCM AAA-lid domain (PF17855)
aten_s0004.g53	-0.146757	Transcription factor 25 (Q9BQ70)	Transcriptional repressor TCF25 (PF04910)
aten_s0004.g58	0.250063	Transmembrane protein 42 (Q69YG0)	NA
aten_s0004.g59	0.196804	ER membrane protein complex subunit 8 (Q5FVL2)	Uncharacterised protein family (UPF0172) (PF03665)
aten_s0004.g67	0.504876	Serine/threonine-protein phosphatase 6 regulatory ankyrin repeat subunit C (Q5ZLC8)	Mab-21 protein nucleotidyltransferase domain (PF03281); Ankyrin repeats (3 copies) (PF12796); Ankyrin repeats (many copies) (PF13857); Mab-21 protein HhH/H2TH-like domain (PF20266)
aten_s0004.g71	-0.937069	NA	NA
aten_s0004.g73	0.158153	ATP-dependent RNA helicase DDX1 (Q90WU3)	DEAD/DEAH box helicase (PF00270); Helicase conserved C-terminal domain (PF00271); SPRY domain (PF00622)
aten_s0004.g78	-0.387113	Cilia- and flagella-associated protein 70 (Q5T0N1)	Tetratricopeptide repeat (PF13181); Tetratricopeptide repeat (PF13432)
aten_s0004.g83	0.283889	NA	NA
aten_s0004.g98	-0.161163	Sarcoplasmic reticulum histidine-rich calcium-binding protein (P16230)	NA
aten_s0005.g1	-0.196592	DNA-directed RNA polymerase I subunit RPA1 (O95602)	RNA polymerase Rpb1, domain 2 (PF00623); RNA polymerase Rpb1, domain 3 (PF04983); RNA polymerase Rpb1, domain 1 (PF04997); RNA polymerase Rpb1, domain 5 (PF04998); RNA polymerase Rpb1, domain 4 (PF05000)
aten_s0005.g113	-0.162157	FAS-associated factor 1 (P54731)	UBX domain (PF00789); UBA-like domain (PF14555)
aten_s0005.g118	-0.168922	Kelch-like protein 20 (Q6DFF6)	BTB/POZ domain (PF00651); Kelch motif (PF01344); BTB And C-terminal Kelch (PF07707)
aten_s0005.g12	-0.162394	Succinyl-CoA:3-ketoacid coenzyme A transferase 1, mitochondrial (P55809)	Coenzyme A transferase (PF01144)
aten_s0005.g126	-0.399051	NA	NA
aten_s0005.g140	-0.210331	Protein disulfide-isomerase 1 (Q86IA3)	Thioredoxin (PF00085); Endoplasmic reticulum protein ERp29, C-terminal domain (PF07749)
aten_s0005.g146	-0.212797	Down syndrome cell adhesion molecule-like protein 1 homolog (E1C8P7)	Fibronectin type III domain (PF00041); Immunoglobulin I-set domain (PF07679); Immunoglobulin domain (PF13895); Immunoglobulin domain (PF13927)
aten_s0005.g148	0.173039	WD repeat and FYVE domain-containing protein 2 (Q96P53)	WD domain, G-beta repeat (PF00400); FYVE zinc finger (PF01363)
aten_s0005.g16	0.190901	DNA repair endonuclease XPF (Q9QYM7)	NA
aten_s0005.g165	0.141003	AP-1 complex subunit sigma-2 (P56377)	Clathrin adaptor complex small chain (PF01217)
aten_s0005.g172	0.164397	Arylsulfatase B (P50429)	Sulfatase (PF00884)
aten_s0005.g18	0.329825	Trace amine-associated receptor 1 (Q8HZ64)	NA
aten_s0005.g183	0.450396	Collectin-11 (Q5U3G1)	TNF(Tumour Necrosis Factor) family (PF00229); Collagen triple helix repeat (20 copies) (PF01391)
aten_s0005.g19	0.355207	NA	NA
aten_s0005.g2	0.189527	DNA mismatch repair protein MutS (A6WV86)	MutS domain V (PF00488); MutS domain I (PF01624); MutS domain II (PF05188); MutS family domain IV (PF05190); MutS domain III (PF05192)
aten_s0005.g20	0.429451	NA	NA
aten_s0005.g200	0.171247	NA	NA
aten_s0005.g207	0.229761	Retinoblastoma-associated protein (Q90600)	Retinoblastoma-associated protein B domain (PF01857); Retinoblastoma-associated protein A domain (PF01858); Rb C-terminal domain (PF08934); Domain of unknown function (DUF3452) (PF11934)
aten_s0005.g208	0.209715	Ras GTPase-activating protein 3 (Q14644)	C2 domain (PF00168); PH domain (PF00169); GTPase-activator protein for Ras-like GTPase (PF00616); F5/8 type C domain (PF00754); BTK motif (PF00779)
aten_s0005.g211	0.443535	Monocarboxylate transporter 10 (Q91Y77)	Major Facilitator Superfamily (PF07690)
aten_s0005.g213	-0.152742	Replication factor C subunit 4 (Q99J62)	ATPase family associated with various cellular activities (AAA) (PF00004); Replication factor C C-terminal domain (PF08542)
aten_s0005.g214	-0.122233	Profilin-2 (P19984)	Profilin (PF00235)
aten_s0005.g216	0.242049	Zinc finger X-linked protein ZXDB (P98169)	Zinc finger, C2H2 type (PF00096)
aten_s0005.g217	0.230713	NA	NA
aten_s0005.g218	0.304912	NA	NA
aten_s0005.g219	0.630262	NA	NA
aten_s0005.g220	0.311831	General transcription factor IIF subunit 2 (Q8R0A0)	TFIIF, beta subunit HTH domain (PF02270); TFIIF, beta subunit N-terminus (PF17683)
aten_s0005.g228	0.131436	Calcium-binding protein 39 (Q9Y376)	Mo25-like (PF08569)
aten_s0005.g235	0.151649	Growth hormone-regulated TBC protein 1-A (Q6PBU5)	Rab-GTPase-TBC domain (PF00566)
aten_s0005.g238	0.13494	Uncharacterized protein C7orf43 (Q8WVR3)	Domain of unknown function (DUF4707) (PF15806)
aten_s0005.g240	0.129437	Diacylglycerol kinase delta (Q16760)	Phorbol esters/diacylglycerol binding domain (C1 domain) (PF00130); PH domain (PF00169); SAM domain (Sterile alpha motif) (PF00536); Diacylglycerol kinase accessory domain (PF00609); Diacylglycerol kinase catalytic domain (PF00781)
aten_s0005.g274	0.151164	Transcription factor Dp-1 (Q14186)	E2F/DP family winged-helix DNA-binding domain (PF02319); Transcription factor DP (PF08781)
aten_s0005.g275	0.116537	Tripeptidyl-peptidase 2 (P29144)	Subtilase family (PF00082); Tripeptidyl peptidase II (PF12580)
aten_s0005.g286	-0.46716	Doublesex- and mab-3-related transcription factor A2 (Q2I327)	DM DNA binding domain (PF00751); DMRTA motif (PF03474)
aten_s0005.g310	-0.183005	Zinc finger protein ZIC 5 (Q9IB89)	Zinc finger, C2H2 type (PF00096); Zic proteins zinc finger domain (PF18366)
aten_s0005.g316	0.234859	60S ribosomal protein L35a (Q90YT3)	Ribosomal protein L35Ae (PF01247)
aten_s0005.g318	0.191918	Transcription initiation factor TFIID subunit 9B (Q9HBM6)	Transcription initiation factor IID, 31kD subunit (PF02291)
aten_s0005.g321	0.130404	26S protease regulatory subunit 10B (P62333)	ATPase family associated with various cellular activities (AAA) (PF00004); Proteasomal ATPase OB C-terminal domain (PF16450); AAA+ lid domain (PF17862)
aten_s0005.g322	0.239662	Protein MIS12 homolog (Q1T769)	Mis12 protein (PF05859)
aten_s0005.g325	0.284393	NA	NA
aten_s0005.g33	0.54744	Glycine receptor subunit alphaZ1 (O93430)	Neurotransmitter-gated ion-channel ligand binding domain (PF02931)
aten_s0005.g337	0.153477	Autophagy-related protein 16-1 (Q8C0J2)	WD domain, G-beta repeat (PF00400); Autophagy protein 16 (ATG16) (PF08614)
aten_s0005.g343	-0.723853	Protein MB21D2 (Q8IYB1)	Mab-21 protein HhH/H2TH-like domain (PF20266)
aten_s0005.g63	0.190806	Transient receptor potential cation channel subfamily A member 1 (Q8BLA8)	Ankyrin repeat (PF00023); Ankyrin repeats (3 copies) (PF12796); Ankyrin repeats (many copies) (PF13637)
aten_s0005.g64	0.189325	Tctex1 domain-containing protein 1-B (Fragment) (A2VDD2)	Tctex-1 family (PF03645)
aten_s0005.g65	-0.136293	Tctex1 domain-containing protein 1-B (Fragment) (A2VDD2)	Tctex-1 family (PF03645)
aten_s0005.g66	0.874154	Tctex1 domain-containing protein 1 (Q9D5I4)	Tctex-1 family (PF03645)
aten_s0005.g76	-0.251813	Calreticulin (P14211)	Calreticulin family (PF00262)
aten_s0005.g77	-0.196622	JmjC domain-containing protein 7 (P0C872)	Cupin-like domain (PF13621)
aten_s0005.g81	-0.131602	Transient receptor potential cation channel subfamily A member 1 (Q8BLA8)	Ankyrin repeat (PF00023); Ion transport protein (PF00520); Ankyrin repeats (3 copies) (PF12796)
aten_s0005.g94	0.197428	Transmembrane prolyl 4-hydroxylase (Q9NXG6)	EF-hand domain pair (PF13499); 2OG-Fe(II) oxygenase superfamily (PF13640)
aten_s0006.g110	-0.874773	Creatine kinase, flagellar (P18294)	ATP:guanido phosphotransferase, C-terminal catalytic domain (PF00217); ATP:guanido phosphotransferase, N-terminal domain (PF02807)
aten_s0006.g12	-0.609	NA	NA
aten_s0006.g122	0.291742	ETS domain-containing protein Elk-1 (P41969)	Ets-domain (PF00178)
aten_s0006.g129	-0.215277	Cytosolic 10-formyltetrahydrofolate dehydrogenase (Q6GNL7)	Aldehyde dehydrogenase family (PF00171); Phosphopantetheine attachment site (PF00550); Formyl transferase (PF00551); Formyl transferase, C-terminal domain (PF02911)
aten_s0006.g13	0.187481	NA	NA
aten_s0006.g134	0.139177	NA	NA
aten_s0006.g140	0.159937	N-acyl-phosphatidylethanolamine-hydrolyzing phospholipase D (Q5RCU3)	Beta-lactamase superfamily domain (PF12706)
aten_s0006.g145	-0.225785	Forkhead box protein P4 (Q8IVH2)	Forkhead domain (PF00250); FOXP coiled-coil domain (PF16159)
aten_s0006.g147	-0.332608	Krueppel-like factor 15 (Q9EPW2)	Zinc finger, C2H2 type (PF00096)
aten_s0006.g153	-0.428497	Alpha-aminoadipic semialdehyde synthase, mitochondrial (A8E657)	Saccharopine dehydrogenase NADP binding domain (PF03435); Alanine dehydrogenase/PNT, N-terminal domain (PF05222); Saccharopine dehydrogenase C-terminal domain (PF16653)
aten_s0006.g165	-0.476483	NA	NA
aten_s0006.g166	-0.37631	NA	NA
aten_s0006.g168	-0.142064	Receptor-type tyrosine-protein phosphatase delta (Q64487)	Protein-tyrosine phosphatase (PF00102)
aten_s0006.g194	-0.423621	Fibronectin type III domain-containing protein (B8VIW9)	Fibronectin type III domain (PF00041); Immunoglobulin domain (PF00047); Immunoglobulin I-set domain (PF07679); Bravo-like intracellular region (PF13882); Immunoglobulin domain (PF13927)
aten_s0006.g195	-0.227404	Fibronectin type III domain-containing protein (B8VIW9)	Fibronectin type III domain (PF00041); Immunoglobulin domain (PF00047); SHQ1 protein (PF04925); Transposase IS4 (PF13843); Immunoglobulin domain (PF13927)
aten_s0006.g217	-0.159272	Succinate--CoA ligase [GDP-forming] subunit beta, mitochondrial (Fragment) (P53590)	CoA-ligase (PF00549); ATP-grasp domain (PF08442)
aten_s0006.g222	0.153357	B-cell receptor-associated protein 31 (Q5R8H3)	Bap31/Bap29 transmembrane region (PF05529); Bap31/Bap29 cytoplasmic coiled-coil domain (PF18035)
aten_s0006.g224	-0.47976	Zinc finger protein SNAI2 (Q91924)	Zinc finger, C2H2 type (PF00096)
aten_s0006.g226	-0.535698	Histone-lysine N-methyltransferase 2E (Q3UG20)	PHD-finger (PF00628); SET domain (PF00856)
aten_s0006.g227	0.272038	NA	NA
aten_s0006.g230	0.340059	HemK methyltransferase family member 1 (Q9Y5R4)	Methyltransferase domain (PF13847); PrmC N-terminal domain (PF17827)
aten_s0006.g241	-0.59491	NA	NA
aten_s0006.g245	-0.380617	NA	NA
aten_s0006.g251	-0.126701	Potassium voltage-gated channel subfamily D member 1 (Q9NSA2)	Ion transport protein (PF00520); BTB/POZ domain (PF02214)
aten_s0006.g253	-0.137375	NA	NA
aten_s0006.g49	0.115866	Lysine-specific demethylase 7A (Q6ZMT4)	PHD-finger (PF00628); JmjC domain, hydroxylase (PF02373); Jumonji helical domain (PF17811)
aten_s0006.g60	-0.170293	Lysine-specific demethylase 5A (P29375)	PHD-finger (PF00628); ARID/BRIGHT DNA binding domain (PF01388); JmjC domain, hydroxylase (PF02373); jmjN domain (PF02375); C5HC2 zinc finger (PF02928); PLU-1-like protein (PF08429)
aten_s0006.g64	0.16528	Rap guanine nucleotide exchange factor 1 (Q13905)	RasGEF domain (PF00617); RasGEF N-terminal motif (PF00618)
aten_s0006.g70	-0.545334	Endoplasmin (Q66HD0)	Hsp90 protein (PF00183); Histidine kinase-, DNA gyrase B-, and HSP90-like ATPase (PF02518)
aten_s0006.g71	-0.508457	Cysteine-rich with EGF-like domain protein 2 (Q7SXF6)	Calcium-binding EGF domain (PF07645)
aten_s0006.g74	-0.231437	Constitutive coactivator of PPAR-gamma-like protein 1 homolog (Q6DEZ2)	NA
aten_s0006.g81	-0.255344	Filamin-A (Q8BTM8)	Calponin homology (CH) domain (PF00307); Filamin/ABP280 repeat (PF00630)
aten_s0006.g88	-0.351257	NA	NA
aten_s0007.g111	-0.174052	Acyl-CoA-binding domain-containing protein 5 (P07106)	Acyl CoA binding protein (PF00887)
aten_s0007.g115	0.328733	NA	DNA alkylation repair enzyme (PF08713)
aten_s0007.g117	-0.156978	Glycine--tRNA ligase (P41250)	tRNA synthetase class II core domain (G, H, P, S and T) (PF00587); Anticodon binding domain (PF03129)
aten_s0007.g12	0.241084	NA	NA
aten_s0007.g125	-0.241881	GTP-binding protein Rheb (Q15382)	Ras family (PF00071)
aten_s0007.g126	-0.221031	KAT8 regulatory NSL complex subunit 2 (Q9H9L4)	Potential DNA-binding domain (PF13891)
aten_s0007.g13	0.266581	Polycomb complex protein BMI-1-B (Q7T3E6)	Zinc finger, C3HC4 type (RING finger) (PF13923)
aten_s0007.g142	-0.29093	Dynein heavy chain domain-containing protein 1 (Q96M86)	Dynein heavy chain region D6 P-loop domain (PF03028); Dynein heavy chain, N-terminal region 2 (PF08393); Hydrolytic ATP binding site of dynein motor region (PF12774); P-loop containing dynein motor region (PF12775); Microtubule-binding stalk of dynein motor (PF12777); P-loop containing dynein motor region D4 (PF12780); ATP-binding dynein motor region (PF12781); Dynein heavy chain AAA lid domain (…
aten_s0007.g146	-0.475514	CUB and peptidase domain-containing protein 1 (Fragment) (B8V7S0)	Trypsin (PF00089); ShK domain-like (PF01549)
aten_s0007.g153	-0.157838	Nidogen-2 (O88322)	Calcium-binding EGF domain (PF07645); EGF domain (PF12947)
aten_s0007.g154	-0.25182	NA	NA
aten_s0007.g159	-0.171149	Polypeptide N-acetylgalactosaminyltransferase 5 (Q6WV17)	Glycosyl transferase family 2 (PF00535); Ricin-type beta-trefoil lectin domain (PF00652)
aten_s0007.g166	-0.45458	Ankyrin and armadillo repeat-containing protein (Q7Z5J8)	Armadillo/beta-catenin-like repeat (PF00514)
aten_s0007.g169	-0.344897	Alpha-glucosidase 2 (Q9F234)	Glycosyl hydrolases family 31 (PF01055); Galactose mutarotase-like (PF13802); Alpha-glucosidase, N-terminal (PF16338)
aten_s0007.g190	-0.130234	Dynein intermediate chain 3, ciliary (Q16960)	NA
aten_s0007.g204	-0.201525	Eukaryotic translation initiation factor 4 gamma 2 (P79398)	eIF4-gamma/eIF5/eIF2-epsilon (PF02020); MIF4G domain (PF02854)
aten_s0007.g208	0.203228	NA	Alpha/beta hydrolase family (PF12697)
aten_s0007.g216	-0.335043	Potassium voltage-gated channel subfamily A member 2 (Q09081)	Ion transport protein (PF00520); BTB/POZ domain (PF02214)
aten_s0007.g218	-0.120188	MAP kinase-activating death domain protein (Q8WXG6)	DENN (AEX-3) domain (PF02141); uDENN domain (PF03456)
aten_s0007.g221	-0.581037	TNF receptor-associated factor 6 (P70196)	Zinc finger, C3HC4 type (RING finger) (PF13923)
aten_s0007.g28	-0.300453	NACHT domain- and WD repeat-containing protein 1 (Q149M9)	WD domain, G-beta repeat (PF00400); NACHT domain (PF05729); Domain of unknown function (DUF4062) (PF13271)
aten_s0007.g31	-0.17601	Breast cancer type 1 susceptibility protein homolog (Q864U1)	Zinc finger, C3HC4 type (RING finger) (PF00097); BRCA1 C Terminus (BRCT) domain (PF00533)
aten_s0007.g39	0.125196	Probable C-mannosyltransferase DPY19L1 (A6X919)	Q-cell neuroblast polarisation (PF10034)
aten_s0007.g44	-0.211183	ATP-dependent RNA helicase DDX42 (Q7ZY47)	DEAD/DEAH box helicase (PF00270); Helicase conserved C-terminal domain (PF00271)
aten_s0007.g47	0.193507	Aladin (Q9NRG9)	WD domain, G-beta repeat (PF00400)
aten_s0007.g49	-0.702378	Tumor necrosis factor ligand superfamily member 13B (Q9Y275)	TNF(Tumour Necrosis Factor) family (PF00229)
aten_s0007.g73	0.205083	Uncharacterized protein NCBP2-AS2 homolog (B7Q290)	NA
aten_s0007.g78	0.116817	Protein lifeguard 2 (Q9BWQ8)	Inhibitor of apoptosis-promoting Bax1 (PF01027)
aten_s0007.g79	-0.380633	NA	NA
aten_s0007.g81	-0.29791	NA	NA
aten_s0007.g88	-1.87261	NA	NA
aten_s0007.g98	-0.472399	Cytochrome P450 3A24 (Q29496)	Cytochrome P450 (PF00067)
aten_s0007.g99	-0.397981	Cytochrome P450 3A24 (Q29496)	Cytochrome P450 (PF00067)
aten_s0008.g102	0.768948	NA	NA
aten_s0008.g103	0.274358	NA	NA
aten_s0008.g104	-0.475751	NA	NA
aten_s0008.g117	0.393936	NA	TNFR/NGFR cysteine-rich region (PF00020)
aten_s0008.g119	0.432969	NA	NA
aten_s0008.g122	0.351893	NA	NA
aten_s0008.g125	-0.679222	78 kDa glucose-regulated protein (Q90593)	Hsp70 protein (PF00012)
aten_s0008.g138	-0.124885	Long-chain-fatty-acid--CoA ligase ACSBG2 (Q7ZYC4)	AMP-binding enzyme (PF00501)
aten_s0008.g14	-0.160833	Mitoferrin-2B (Q68F18)	Mitochondrial carrier protein (PF00153)
aten_s0008.g152	0.300053	NA	NA
aten_s0008.g154	-0.115845	Anoctamin-8 (Q6PB70)	Calcium-activated chloride channel (PF04547)
aten_s0008.g157	0.221579	Protein FAM35A (Q3UEN2)	Protein family FAM35, C-terminal (PF15793)
aten_s0008.g160	-0.339063	NA	NA
aten_s0008.g163	-0.1778	Sorting nexin-2 (O60749)	PX domain (PF00787); Vps5 C terminal like (PF09325)
aten_s0008.g166	-0.32409	Tankyrase-like protein (Q9TXQ1)	Poly(ADP-ribose) polymerase catalytic domain (PF00644); Poly(ADP-ribose) polymerase, regulatory domain (PF02877); WGR domain (PF05406); Ankyrin repeats (3 copies) (PF12796); Ankyrin repeat (PF13606); Ankyrin repeats (many copies) (PF13637); Ankyrin repeats (many copies) (PF13857)
aten_s0008.g167	-0.231253	Electron transfer flavoprotein subunit alpha, mitochondrial (P13804)	Electron transfer flavoprotein FAD-binding domain (PF00766); Electron transfer flavoprotein domain (PF01012)
aten_s0008.g2	0.173546	NA	NA
aten_s0008.g38	-0.239453	Acid-sensing ion channel 4 (Q708S4)	Amiloride-sensitive sodium channel (PF00858); Protein of unknown function (DUF1759) (PF03564); Pao retrotransposon peptidase (PF05380)
aten_s0008.g46	0.175578	Lysophospholipid acyltransferase 7 (Q5U4T9)	MBOAT, membrane-bound O-acyltransferase family (PF03062)
aten_s0008.g54	-0.243732	NA	NA
aten_s0008.g55	-0.219752	Serine/arginine-rich splicing factor 2 (Q5R1W5)	RNA recognition motif. (a.k.a. RRM, RBD, or RNP domain) (PF00076)
aten_s0008.g56	-0.184292	Alkyldihydroxyacetonephosphate synthase, peroxisomal (O00116)	FAD binding domain (PF01565); FAD linked oxidases, C-terminal domain (PF02913)
aten_s0008.g62	0.244999	Chondroadherin (O55226)	Leucine rich repeat (PF13855)
aten_s0008.g76	-0.13856	Alpha-tubulin N-acetyltransferase (B3RNE8)	GNAT acetyltransferase, Mec-17 (PF05301)
aten_s0008.g78	-0.334951	AT-hook-containing transcription factor (Q7Z591)	NA
aten_s0008.g93	-0.190286	Prostaglandin E synthase 2 (Q66LN0)	NA
aten_s0008.g95	0.339751	High mobility group protein 20A (Q9DC33)	HMG (high mobility group) box (PF00505)
aten_s0008.g96	0.208048	NA	NA
aten_s0009.g108	0.164325	NEDD8-activating enzyme E1 regulatory subunit (Q7SXP2)	ThiF family (PF00899)
aten_s0009.g124	0.116518	Uncharacterized protein C18orf8 (Q96DM3)	Colon cancer-associated protein Mic1-like (PF07035)
aten_s0009.g125	-0.186522	NA	NA
aten_s0009.g127	-0.122007	Otoferlin (Q5SPC5)	C2 domain (PF00168); FerB (NUC096) domain (PF08150); FerI (NUC094) domain (PF08151); Ferlin C-terminus (PF16165)
aten_s0009.g136	0.274582	Density-regulated protein homolog (Q9VX98)	Translation initiation factor SUI1 (PF01253)
aten_s0009.g151	-0.392478	Tetratricopeptide repeat protein 28 (Q96AY4)	CHAT domain (PF12770); Tetratricopeptide repeat (PF13176); Tetratricopeptide repeat (PF13424)
aten_s0009.g153	0.179978	NA	NA
aten_s0009.g156	-0.238542	NA	NA
aten_s0009.g16	0.15755	Major facilitator superfamily domain-containing protein 1 (Q1JQC1)	Major Facilitator Superfamily (PF07690)
aten_s0009.g162	-0.206924	Protein yippee-like 2 (Q65Z58)	Yippee zinc-binding/DNA-binding /Mis18, centromere assembly (PF03226)
aten_s0009.g170	0.277542	Transcriptional adapter 2-alpha (Q6AYE3)	Myb-like DNA-binding domain (PF00249); SWIRM domain (PF04433)
aten_s0009.g173	-0.795854	Coiled-coil-helix-coiled-coil-helix domain-containing protein 2 (Q9D1L0)	NA
aten_s0009.g182	-0.260656	Iron-sulfur cluster co-chaperone protein HscB, mitochondrial (Q8IWL3)	HSCB C-terminal oligomerisation domain (PF07743)
aten_s0009.g190	-0.317092	Aflatoxin B1 aldehyde reductase member 2 (Q8CG45)	Aldo/keto reductase family (PF00248)
aten_s0009.g202	0.128884	Ribonuclease P/MRP protein subunit POP5 (Q9DB28)	Rpp14/Pop5 family (PF01900)
aten_s0009.g205	0.190445	Mediator of RNA polymerase II transcription subunit 31 (Q28FE2)	SOH1 (PF05669)
aten_s0009.g206	-0.16218	Eukaryotic translation initiation factor 4H (Q9WUK2)	RNA recognition motif. (a.k.a. RRM, RBD, or RNP domain) (PF00076)
aten_s0009.g207	-0.129998	NA	NA
aten_s0009.g211	-0.806881	LON peptidase N-terminal domain and RING finger protein 3 (Q9D4H7)	ATP-dependent protease La (LON) substrate-binding domain (PF02190); RING-type zinc-finger (PF13445); Zinc finger, C3HC4 type (RING finger) (PF13923)
aten_s0009.g22	-0.281818	Dual specificity tyrosine-phosphorylation-regulated kinase 1A (Q13627)	Protein kinase domain (PF00069)
aten_s0009.g231	0.126364	Rab GTPase-binding effector protein 1 (O35551)	FYVE zinc finger (PF01363); Rabaptin (PF03528); Rabaptin-like protein (PF09311)
aten_s0009.g242	-0.494312	Collagen alpha-1(XII) chain (Fragment) (Q91145)	von Willebrand factor type A domain (PF00092)
aten_s0009.g244	0.144411	Sphingomyelin phosphodiesterase (Q0VD19)	Calcineurin-like phosphoesterase (PF00149); Acid sphingomyelin phosphodiesterase C-terminal region (PF19272)
aten_s0009.g33	0.155849	SID1 transmembrane family member 1 (Q9NXL6)	dsRNA-gated channel SID-1 (PF13965)
aten_s0009.g37	-0.313362	Estrogen-related receptor gamma (Q5RAM2)	Ligand-binding domain of nuclear hormone receptor (PF00104); Zinc finger, C4 type (two domains) (PF00105)
aten_s0009.g40	-0.41566	Transmembrane protein 232 (Q5K6N0)	Transmembrane protein family 232 (PF15877)
aten_s0009.g54	-0.210638	Heat shock 70 kDa protein 12A (Q8K0U4)	Hsp70 protein (PF00012)
aten_s0009.g67	0.132325	Retinoblastoma-binding protein 5 homolog (Q9VPH8)	WD domain, G-beta repeat (PF00400)
aten_s0009.g85	0.228464	Ketosamine-3-kinase (Q9HA64)	Fructosamine kinase (PF03881)
aten_s0010.g103	0.729404	NA	NA
aten_s0010.g118	-0.324511	Zinc finger protein 782 (Q6ZMW2)	Zinc finger, C2H2 type (PF00096)
aten_s0010.g119	-0.164159	Condensin complex subunit 2 (O13067)	Condensin complex subunit 2 (PF05786)
aten_s0010.g122	-0.296819	Leucine-rich repeat-containing protein 27 (Q9C0I9)	Leucine rich repeat (PF13855)
aten_s0010.g145	0.179143	STAGA complex 65 subunit gamma (O94864)	Bromodomain associated (PF07524)
aten_s0010.g151	-0.128566	Alpha-adducin (Q9QYC0)	Class II Aldolase and Adducin N-terminal domain (PF00596)
aten_s0010.g155	-0.473946	NA	NA
aten_s0010.g157	-1.16279	NA	Golgi phosphoprotein 3 (GPP34) (PF05719)
aten_s0010.g171	0.227634	Synaptic vesicular amine transporter (Q01827)	Major Facilitator Superfamily (PF07690)
aten_s0010.g21	-0.146547	Huntingtin (P42859)	NA
aten_s0010.g33	0.287099	E3 ubiquitin-protein ligase dbl4 (Q9P3U4)	IBR domain, a half RING-finger domain (PF01485)
aten_s0010.g35	-0.173977	CREB3 regulatory factor (Q8IUR6)	NA
aten_s0010.g36	-0.346178	Attractin-like protein 1 (Q5VV63)	Laminin EGF domain (PF00053); CUB domain (PF00431); Kelch motif (PF01344); Plexin repeat (PF01437)
aten_s0010.g47	-0.370647	Golgi-associated plant pathogenesis-related protein 1 (Q9H4G4)	Cysteine-rich secretory protein family (PF00188)
aten_s0010.g51	0.242171	Neuropeptide Y receptor type 1 (O02813)	7 transmembrane receptor (rhodopsin family) (PF00001)
aten_s0010.g52	-0.262816	Heparanase (Q90YK5)	Glycosyl hydrolase family 79, N-terminal domain (PF03662)
aten_s0010.g53	-0.164895	Tachykinin-like peptides receptor 86C (P30974)	7 transmembrane receptor (rhodopsin family) (PF00001)
aten_s0010.g60	-0.586495	Sushi, von Willebrand factor type A, EGF and pentraxin domain-containing protein 1 (Q4LDE5)	Pentaxin family (PF00354)
aten_s0010.g65	-0.530516	Myoferlin (Q9NZM1)	C2 domain (PF00168)
aten_s0010.g66	-0.171784	Myoferlin (Q9NZM1)	C2 domain (PF00168); FerB (NUC096) domain (PF08150); FerI (NUC094) domain (PF08151); FerA (NUC095) domain (PF08165); Ferlin C-terminus (PF16165)
aten_s0010.g83	-0.28013	Short/branched chain specific acyl-CoA dehydrogenase, mitochondrial (P45954)	Acyl-CoA dehydrogenase, C-terminal domain (PF00441); Acyl-CoA dehydrogenase, middle domain (PF02770); Acyl-CoA dehydrogenase, N-terminal domain (PF02771)
aten_s0010.g84	-0.121256	Nucleolysin TIAR (Q01085)	RNA recognition motif. (a.k.a. RRM, RBD, or RNP domain) (PF00076)
aten_s0010.g86	0.434934	Clarin-3 (Q8NCR9)	NA
aten_s0010.g92	-0.316779	Regulator of G-protein signaling 12 (Q8CGE9)	PDZ domain (PF00595); Regulator of G protein signaling domain (PF00615); Phosphotyrosine interaction domain (PTB/PID) (PF00640); GoLoco motif (PF02188); Raf-like Ras-binding domain (PF02196)
aten_s0011.g104	0.151283	Dehydrogenase/reductase SDR family member 7 (Q9Y394)	short chain dehydrogenase (PF00106)
aten_s0011.g106	-0.141265	Transforming acidic coiled-coil-containing protein 1 (Q6Y685)	Transforming acidic coiled-coil-containing protein (TACC), C-terminal (PF05010)
aten_s0011.g109	0.292714	Zinc transporter ZIP13 (Q8AW42)	ZIP Zinc transporter (PF02535)
aten_s0011.g111	-0.164895	tRNA pseudouridine synthase A, mitochondrial (Q4KM92)	NA
aten_s0011.g119	-0.144059	T-complex protein 1 subunit eta (Q5ZJK8)	TCP-1/cpn60 chaperonin family (PF00118)
aten_s0011.g126	0.263906	Homeobox protein HMX3-B (Q90XN9)	Homeodomain (PF00046)
aten_s0011.g148	-0.178271	Failed axon connections homolog (D3ZAT9)	Glutathione S-transferase, C-terminal domain (PF17171); Glutathione S-transferase N-terminal domain (PF17172)
aten_s0011.g149	0.156999	RNA-binding protein 40 (Q4G055)	RNA recognition motif. (a.k.a. RRM, RBD, or RNP domain) (PF00076)
aten_s0011.g157	0.181084	60S ribosomal protein L26 (Q95WA0)	KOW motif (PF00467); Ribosomal proteins L26 eukaryotic, L24P archaeal (PF16906)
aten_s0011.g170	-0.209385	NA	Protein of unknown function (DUF229) (PF02995)
aten_s0011.g178	-0.464691	Histidine ammonia-lyase (A7YWP4)	Aromatic amino acid lyase (PF00221); N-terminal of Par3 and HAL proteins (PF12053)
aten_s0011.g18	-0.269124	NA	Sushi repeat (SCR repeat) (PF00084)
aten_s0011.g181	-0.112862	Phosphatidylinositide phosphatase SAC2 (A8E7C5)	SacI homology domain (PF02383); Inositol phosphatase (PF12456)
aten_s0011.g21	1.31045	Ras-related and estrogen-regulated growth inhibitor (Q96A58)	Ras family (PF00071)
aten_s0011.g24	-0.833838	Ras-related and estrogen-regulated growth inhibitor (Q96A58)	Ras family (PF00071)
aten_s0011.g52	-0.113838	SH3 domain-binding protein 2 (P78314)	SH2 domain (PF00017); PH domain (PF00169)
aten_s0011.g60	-0.179378	Kinesin-like protein KIF11 (Q6P9P6)	Kinesin motor domain (PF00225); Kinesin-associated microtubule-binding (PF13931)
aten_s0011.g74	0.250977	Stimulator of interferon genes protein (A7SLZ2)	Transmembrane protein 173 (PF15009)
aten_s0011.g77	0.341014	NA	NA
aten_s0011.g81	-0.467115	Catenin alpha-2 (P30997)	Vinculin family (PF01044)
aten_s0011.g85	-0.293768	Teneurin-3 (Q9W7R4)	NA
aten_s0011.g9	-0.234847	Max dimerization protein 1 (P50538)	Helix-loop-helix DNA-binding domain (PF00010)
aten_s0012.g1	0.317758	Fukutin-related protein (Q8CG64)	LicD family (PF04991)
aten_s0012.g103	0.261247	60S ribosomal protein L13a (Q4R8Z2)	Ribosomal protein L13 (PF00572)
aten_s0012.g104	-0.524165	Iron-sulfur cluster assembly enzyme ISCU, mitochondrial (Q9D7P6)	NifU-like N terminal domain (PF01592)
aten_s0012.g109	-0.334665	MORC family CW-type zinc finger protein 3 (F7BJB9)	Histidine kinase-, DNA gyrase B-, and HSP90-like ATPase (PF13589)
aten_s0012.g121	0.117627	Biotin--protein ligase (P50747)	Biotin protein ligase C terminal domain (PF02237); Biotin/lipoate A/B protein ligase family (PF03099); Biotin-protein ligase, N terminal (PF09825)
aten_s0012.g122	0.163666	Metallophosphoesterase domain-containing protein 1 (O15442)	Calcineurin-like phosphoesterase (PF00149)
aten_s0012.g123	-0.487671	Collagen alpha-1(II) chain (Q6P4Z2)	Collagen triple helix repeat (20 copies) (PF01391)
aten_s0012.g127	0.171837	Major facilitator superfamily domain-containing protein 9 (Q8NBP5)	Major Facilitator Superfamily (PF07690)
aten_s0012.g141	0.222105	NA	NA
aten_s0012.g156	0.313355	NA	Basic region leucine zipper (PF07716)
aten_s0012.g157	0.153357	Structural maintenance of chromosomes protein 5 (Q8CG46)	RecF/RecN/SMC N terminal domain (PF02463)
aten_s0012.g164	-0.24363	Tubulin polyglutamylase ttll6 (A8CVX7)	Tubulin-tyrosine ligase family (PF03133)
aten_s0012.g169	-0.691938	Pro-Pol polyprotein (P27401)	Integrase core domain (PF00665); Integrase zinc binding domain (PF17921); Family of unknown function (DUF5641) (PF18701)
aten_s0012.g176	0.151191	Sugar transporter SWEET1 (D3ZH22)	Sugar efflux transporter for intercellular exchange (PF03083)
aten_s0012.g184	0.200894	Galactose-1-phosphate uridylyltransferase (P07902)	Galactose-1-phosphate uridyl transferase, N-terminal domain (PF01087); Galactose-1-phosphate uridyl transferase, C-terminal domain (PF02744)
aten_s0012.g185	-0.359742	Ubiquitin-conjugating enzyme E2 R2 (Q712K3)	Ubiquitin-conjugating enzyme (PF00179)
aten_s0012.g194	-0.164409	Poly(rC)-binding protein 2 (Q61990)	KH domain (PF00013)
aten_s0012.g206	0.29835	Slowpoke-binding protein (Q8IPH9)	WH2 motif (PF02205)
aten_s0012.g26	-0.23416	Protocadherin-like wing polarity protein stan (Q9V5N8)	EGF-like domain (PF00008); Cadherin domain (PF00028); Calcium-binding EGF domain (PF07645); Human growth factor-like EGF (PF12661); DDE superfamily endonuclease (PF13359); Helix-turn-helix of DDE superfamily endonuclease (PF13613)
aten_s0012.g28	-0.15584	T-lymphoma invasion and metastasis-inducing protein 1 (Q13009)	NA
aten_s0012.g40	-0.338596	Lebercilin-like protein (Q4R3Q7)	Ciliary protein causing Leber congenital amaurosis disease (PF15619)
aten_s0012.g61	-0.255776	Protein SCAF8 (Q6DID3)	CID domain (PF04818)
aten_s0012.g64	0.30985	Phosphatidylinositol 4-phosphate 5-kinase 9 (Q8L850)	MORN repeat (PF02493); Zinc finger, C3HC4 type (RING finger) (PF13920)
aten_s0012.g65	-0.318462	Mycocerosic acid synthase (Q02251)	Beta-ketoacyl synthase, N-terminal domain (PF00109); Acyl transferase domain (PF00698); Thioesterase domain (PF00975); Patched family (PF02460); Beta-ketoacyl synthase, C-terminal domain (PF02801); KR domain (PF08659); Polyketide synthase dehydratase (PF14765); Ketoacyl-synthetase C-terminal extension (PF16197)
aten_s0012.g70	0.152481	Mitochondrial pyruvate carrier 1 (P63031)	Mitochondrial pyruvate carriers (PF03650)
aten_s0012.g9	-0.115269	Lysine-specific histone demethylase 1A (O60341)	Flavin containing amine oxidoreductase (PF01593); SWIRM domain (PF04433)
aten_s0012.g90	-0.340356	Alpha-1A adrenergic receptor (Q91175)	7 transmembrane receptor (rhodopsin family) (PF00001)
aten_s0012.g99	-0.195816	Tripartite motif-containing protein 67 (Q505D9)	B-box zinc finger (PF00643)
aten_s0013.g108	0.220649	40S ribosomal protein S9 (A9L913)	Ribosomal protein S4/S9 N-terminal domain (PF00163); S4 domain (PF01479)
aten_s0013.g117	-0.341452	Probable helicase with zinc finger domain (P42694)	AAA domain (PF13086)
aten_s0013.g118	-0.524527	Helicase with zinc finger domain 2 (Q9BYK8)	RNB domain (PF00773); AAA domain (PF13086); AAA domain (PF13087)
aten_s0013.g123	-0.196018	Tuberin (P49815)	Rap/ran-GAP (PF02145); Tuberin (PF03542); Domain of unknown function (DUF3384) (PF11864)
aten_s0013.g139	0.222504	Indoleamine 2,3-dioxygenase 2 (Q8R0V5)	Indoleamine 2,3-dioxygenase (PF01231)
aten_s0013.g156	0.33705	NA	Ras of Complex, Roc, domain of DAPkinase (PF08477)
aten_s0013.g163	-0.161026	Transient receptor potential cation channel subfamily A member 1 (O75762)	Ion transport protein (PF00520); Ankyrin repeats (3 copies) (PF12796)
aten_s0013.g167	0.173281	Small RNA degrading nuclease 5 (Q8L7M4)	Exonuclease (PF00929)
aten_s0013.g174	-0.222253	Dynein beta chain, ciliary (P23098)	Dynein heavy chain region D6 P-loop domain (PF03028); Dynein heavy chain, N-terminal region 1 (PF08385); Dynein heavy chain, N-terminal region 2 (PF08393); Hydrolytic ATP binding site of dynein motor region (PF12774); P-loop containing dynein motor region (PF12775); Microtubule-binding stalk of dynein motor (PF12777); P-loop containing dynein motor region D4 (PF12780); ATP-binding dynein motor re…
aten_s0013.g18	0.138915	BTB/POZ domain-containing protein KCTD5 (A5PKG7)	BTB/POZ domain (PF02214)
aten_s0013.g180	-0.244519	Alpha-L-fucosidase (C3YWU0)	Alpha-L-fucosidase (PF01120); Alpha-L-fucosidase C-terminal domain (PF16757)
aten_s0013.g182	0.375475	NA	NA
aten_s0013.g188	-0.194749	Meiosis arrest female protein 1 (Q8BJ34)	RNA recognition motif. (a.k.a. RRM, RBD, or RNP domain) (PF00076); NYN domain (PF01936); MARF1, RNA recognition motif 1 (PF11608); OST-HTH/LOTUS domain (PF12872); Zinc-finger containing family (PF15663)
aten_s0013.g190	0.180901	Nuclear protein localization protein 4 homolog (Q8TAT6)	NPL4 family, putative zinc binding region (PF05020); NPL4 family (PF05021); Nuclear pore localisation protein NPL4 (PF11543)
aten_s0013.g193	-0.401591	Dual specificity protein phosphatase CDC14AB (A0A0R4IVA4)	Dual specificity phosphatase, catalytic domain (PF00782); Dual specificity protein phosphatase, N-terminal half (PF14671)
aten_s0013.g196	-0.394544	Fibrocystin-L (Q86WI1)	Cadherin domain (PF00028); IPT/TIG domain (PF01833); G8 domain (PF10162)
aten_s0013.g207	-0.597449	NA	NA
aten_s0013.g21	0.13554	ATP-binding cassette sub-family A member 5 (Q8WWZ7)	ABC transporter (PF00005); ABC-2 family transporter protein (PF12698)
aten_s0013.g27	0.187582	NA	NA
aten_s0013.g30	-0.326906	F-box/WD repeat-containing protein 10 (Q5XX13)	WD domain, G-beta repeat (PF00400)
aten_s0013.g33	-0.164522	Dynein heavy chain 3, axonemal (Q8TD57)	Dynein heavy chain region D6 P-loop domain (PF03028); Dynein heavy chain, N-terminal region 2 (PF08393); Hydrolytic ATP binding site of dynein motor region (PF12774); P-loop containing dynein motor region (PF12775); Microtubule-binding stalk of dynein motor (PF12777); P-loop containing dynein motor region D4 (PF12780); ATP-binding dynein motor region (PF12781); Dynein heavy chain AAA lid domain (…
aten_s0013.g34	-0.374526	NA	NA
aten_s0013.g35	-0.271378	NA	NA
aten_s0013.g46	-0.115912	von Willebrand factor A domain-containing protein 3A (A6NCI4)	von Willebrand factor type A domain (PF13768)
aten_s0013.g47	-0.186821	Ras-associating and dilute domain-containing protein (Q69Z89)	PDZ domain (PF00595); Ras association (RalGDS/AF-6) domain (PF00788); DIL domain (PF01843)
aten_s0013.g53	-0.191628	Protein CLEC16A (Q80U30)	Uncharacterised conserved protein (PF09758); CLEC16A C-terminal (PF19439)
aten_s0013.g56	0.404675	Leukocyte receptor cluster member 9 (Q96B70)	MJ1316 RNA cyclic group end recognition domain (PF04457); RWD domain (PF05773); AKAP7 2'5' RNA ligase-like domain (PF10469)
aten_s0013.g65	-0.545174	Regulatory-associated protein of mTOR (Q8K4Q0)	WD domain, G-beta repeat (PF00400); Raptor N-terminal CASPase like domain (PF14538)
aten_s0013.g66	-0.481757	NA	NA
aten_s0013.g7	0.251098	Uncharacterized methyltransferase MT3445 (P9WK00)	Methyltransferase domain (PF08241)
aten_s0013.g74	0.145021	Actin, cytoplasmic (P12716)	Actin (PF00022)
aten_s0013.g76	0.160808	Probable ATP-dependent RNA helicase DDX47 (Q9CWX9)	DEAD/DEAH box helicase (PF00270); Helicase conserved C-terminal domain (PF00271)
aten_s0013.g79	-0.855814	Placenta-specific gene 8 protein (Q5REK4)	PLAC8 family (PF04749)
aten_s0013.g85	-0.413834	Ammonium transporter 1 (Q9BLG4)	Ammonium Transporter Family (PF00909); Ankyrin repeats (3 copies) (PF12796); Ankyrin repeats (many copies) (PF13857)
aten_s0013.g92	-0.236072	Cornifelin homolog (Q6DK93)	PLAC8 family (PF04749)
aten_s0013.g93	-0.549216	Fas-binding factor 1 (A2A870)	NA
aten_s0013.g94	-0.215796	Ribonuclease H2 subunit C (Q8TDP1)	Ribonuclease H2 non-catalytic subunit (Ylr154p-like) (PF08615)
aten_s0013.g95	0.138842	Pyridoxal-dependent decarboxylase domain-containing protein 1 (A7MBC2)	Pyridoxal-dependent decarboxylase conserved domain (PF00282)
aten_s0013.g98	-0.683071	Coagulation factor V (Q28107)	CUB domain (PF00431); F5/8 type C domain (PF00754); Galactose binding lectin domain (PF02140)
aten_s0014.g107	-0.152958	Kinesin-associated protein 3 (Q26626)	Kinesin-associated protein (KAP) (PF05804)
aten_s0014.g120	-0.819592	Collagen alpha-2(I) chain (P02466)	Collagen triple helix repeat (20 copies) (PF01391); Fibrillar collagen C-terminal domain (PF01410); Laminin G domain (PF02210)
aten_s0014.g124	-0.155831	Aldehyde dehydrogenase family 9 member A1-A (Q7ZVB2)	Aldehyde dehydrogenase family (PF00171)
aten_s0014.g13	0.237802	NA	NA
aten_s0014.g143	-0.215957	Dihydropyrimidinase (Q14117)	Amidohydrolase family (PF01979)
aten_s0014.g24	-0.159129	NA	DDE superfamily endonuclease (PF13358)
aten_s0014.g27	0.209782	Translocon-associated protein subunit beta (Q5E9E4)	Translocon-associated protein beta (TRAPB) (PF05753)
aten_s0014.g28	-0.227554	High affinity cAMP-specific and IBMX-insensitive 3',5'-cyclic phosphodiesterase 8B (O95263)	3'5'-cyclic nucleotide phosphodiesterase (PF00233)
aten_s0014.g34	-0.228027	Solute carrier family 25 member 38 (Q6DE75)	Mitochondrial carrier protein (PF00153)
aten_s0014.g4	-0.118513	Contactin-3 (Q9P232)	Fibronectin type III domain (PF00041); Immunoglobulin domain (PF00047); Immunoglobulin I-set domain (PF07679); Immunoglobulin domain (PF13927)
aten_s0014.g42	-0.234729	Protein BTN1 (Q4HX89)	CLN3 protein (PF02487)
aten_s0014.g47	-0.280428	NADH dehydrogenase [ubiquinone] iron-sulfur protein 7, mitochondrial (P42026)	NADH ubiquinone oxidoreductase, 20 Kd subunit (PF01058)
aten_s0014.g57	-0.163957	ATP-binding cassette sub-family A member 2 (P41234)	ABC transporter (PF00005); ABC-2 family transporter protein (PF12698)
aten_s0014.g60	-0.352963	Pre-mRNA-splicing factor 38B (Q6AXY7)	PRP38 family (PF03371)
aten_s0014.g66	-0.265322	60 kDa SS-A/Ro ribonucleoprotein (P42700)	TROVE domain (PF05731)
aten_s0014.g68	-0.215135	Tyrosine-protein kinase ABL1 (P00520)	SH2 domain (PF00017); SH3 domain (PF00018); Protein tyrosine and serine/threonine kinase (PF07714)
aten_s0014.g72	-0.166462	Leucine-rich repeat and IQ domain-containing protein 3 (Q14DL3)	NA
aten_s0014.g77	0.290623	Acyl-CoA-binding domain-containing protein 6 (Q4V8X4)	Acyl CoA binding protein (PF00887); Ankyrin repeats (3 copies) (PF12796)
aten_s0014.g8	0.199771	NA	RNA recognition motif. (a.k.a. RRM, RBD, or RNP domain) (PF00076); OST-HTH/LOTUS domain (PF12872)
aten_s0014.g86	0.283424	NA	NA
aten_s0014.g9	0.150993	Tudor domain-containing protein 1 (Q58EK5)	Tudor domain (PF00567)
aten_s0014.g97	-0.378779	Transmembrane protein 163 (A6QQX9)	NA
aten_s0015.g10	0.144959	26S proteasome non-ATPase regulatory subunit 8 (Fragment) (Q5RE15)	CSN8/PSMD8/EIF3K family (PF10075)
aten_s0015.g119	-0.176606	Autophagy-related protein 2 homolog B (Q80XK6)	Autophagy-related protein C terminal domain (PF09333); N-terminal region of Chorein or VPS13 (PF12624)
aten_s0015.g121	0.29365	Collagen alpha-2(VI) chain (P15988)	Collagen triple helix repeat (20 copies) (PF01391)
aten_s0015.g13	-0.188665	Protein HEXIM2 (Q0X0E2)	Hexamethylene bis-acetamide-inducible protein (PF15313)
aten_s0015.g141	-0.56501	Macrophage scavenger receptor types I and II (P30204)	Collagen triple helix repeat (20 copies) (PF01391)
aten_s0015.g151	-0.149929	DNA helicase INO80 (Q9ULG1)	SNF2-related domain (PF00176); DNA-binding domain (PF13892)
aten_s0015.g152	-0.396571	DNA helicase INO80 (Q6ZPV2)	Helicase conserved C-terminal domain (PF00271)
aten_s0015.g163	0.275777	NA	NA
aten_s0015.g164	-0.542234	Homeobox protein Meis2 (O14770)	Homeobox KN domain (PF05920); N-terminal of Homeobox Meis and PKNOX1 (PF16493)
aten_s0015.g165	-0.122675	WD repeat-containing protein 64 (Q9D565)	WD domain, G-beta repeat (PF00400)
aten_s0015.g166	-0.201317	COUP transcription factor 2 (O09018)	Ligand-binding domain of nuclear hormone receptor (PF00104); Zinc finger, C4 type (two domains) (PF00105)
aten_s0015.g167	0.166615	Threonine aspartase 1 (Q9H6P5)	Asparaginase (PF01112)
aten_s0015.g170	-0.140498	Bromodomain adjacent to zinc finger domain protein 1A (Q9NRL2)	Bromodomain (PF00439); PHD-finger (PF00628); DDT domain (PF02791); ATP-utilising chromatin assembly and remodelling N-terminal (PF10537); WSTF, HB1, Itc1p, MBD9 motif 1 (PF15612); Williams-Beuren syndrome DDT (WSD), D-TOX E motif (PF15613)
aten_s0015.g178	-0.212184	WD repeat-containing protein 81 (Q5ND34)	WD domain, G-beta repeat (PF00400); Beige/BEACH domain (PF02138)
aten_s0015.g189	-0.219359	Mitogen-activated protein kinase kinase kinase 10 (Q66L42)	SH3 domain (PF00018); Protein tyrosine and serine/threonine kinase (PF07714)
aten_s0015.g22	-0.227234	Ral GTPase-activating protein subunit alpha-2 (Q2PPJ7)	Rap/ran-GAP (PF02145); RALGAPB N-terminal domain (PF20412)
aten_s0015.g30	-0.206307	Claspin (Q9HAW4)	NA
aten_s0015.g41	-0.129955	Inactive tyrosine-protein kinase 7 (Q13308)	Immunoglobulin I-set domain (PF07679); Protein tyrosine and serine/threonine kinase (PF07714); Immunoglobulin domain (PF13895); Immunoglobulin domain (PF13927)
aten_s0015.g46	0.246609	Epididymal secretory protein E1 (Q9Z0J0)	ML domain (PF02221)
aten_s0015.g48	0.487316	Epididymal secretory protein E1 (P61917)	ML domain (PF02221)
aten_s0015.g57	0.440838	NA	NA
aten_s0015.g65	0.177399	NA	NA
aten_s0015.g67	0.327712	Axin interactor, dorsalization-associated protein (Q6PBN2)	Aida N-terminus (PF08910); Axin interactor dorsalisation-associated protein, C-terminal (PF14186)
aten_s0015.g69	0.193248	Ubiquitin-40S ribosomal protein S27a (P79781)	Ubiquitin family (PF00240); Ribosomal protein S27a (PF01599)
aten_s0015.g77	0.273521	NA	NA
aten_s0015.g92	-0.261404	NA	NA
aten_s0016.g101	-0.247863	Synaptotagmin-14 (Q8NB59)	C2 domain (PF00168)
aten_s0016.g104	-0.233326	Cationic amino acid transporter 2 (P52569)	Amino acid permease (PF13520); C-terminus of AA_permease (PF13906)
aten_s0016.g109	0.303625	Fanconi anemia group E protein (Q9HB96)	Fanconi Anaemia group E protein FANCE (PF11510)
aten_s0016.g116	-0.138758	pre-mRNA 3' end processing protein WDR33 (Q8K4P0)	WD domain, G-beta repeat (PF00400)
aten_s0016.g118	0.168624	Translocon-associated protein subunit gamma (Q9DCF9)	Translocon-associated protein, gamma subunit (TRAP-gamma) (PF07074)
aten_s0016.g131	-0.528534	Cyclin-L2 (Q9JJA7)	Cyclin, N-terminal domain (PF00134)
aten_s0016.g134	-0.170682	Cationic amino acid transporter 2 (B3TP03)	Amino acid permease (PF13520); C-terminus of AA_permease (PF13906)
aten_s0016.g135	-0.291747	Cationic amino acid transporter 2 (P52569)	Amino acid permease (PF13520); C-terminus of AA_permease (PF13906)
aten_s0016.g27	0.416042	NA	NA
aten_s0016.g31	-0.142885	Protein CfxQ homolog (Q9TLY2)	Transposase IS4 (PF13843)
aten_s0016.g44	-0.427804	NA	NA
aten_s0016.g69	0.192765	NA	NA
aten_s0016.g74	0.160934	Thioredoxin-related transmembrane protein 2 homolog (Q7JW12)	Thioredoxin (PF00085)
aten_s0016.g76	0.198157	UPF0676 protein C1494.01 (Q7LL04)	2OG-Fe(II) oxygenase superfamily (PF03171); non-haem dioxygenase in morphine synthesis N-terminal (PF14226)
aten_s0016.g79	0.278465	Neurogenic locus Notch protein (P07207)	EGF-like domain (PF00008)
aten_s0017.g101	-0.613238	Riboflavin-binding protein (P02752)	Folate receptor family (PF03024)
aten_s0017.g105	0.188857	NA	NA
aten_s0017.g108	0.218963	NA	NA
aten_s0017.g115	-0.473675	Forkhead box protein L2 (Q6VFT5)	Forkhead domain (PF00250)
aten_s0017.g12	0.114	NAD kinase (P58058)	ATP-NAD kinase N-terminal domain (PF01513); ATP-NAD kinase C-terminal domain (PF20143)
aten_s0017.g127	-0.12873	Centrosomal protein of 104 kDa (O60308)	NA
aten_s0017.g129	-0.220117	G-protein coupled receptor GRL101 (P46023)	Leucine rich repeat (PF13855)
aten_s0017.g132	-0.150732	Peroxisomal membrane protein PEX14 (Q9R0A0)	Pex14 N-terminal domain (PF04695)
aten_s0017.g144	-0.233609	Dystrobrevin beta (O60941)	NA
aten_s0017.g15	0.140466	DBH-like monooxygenase protein 1 (Q9CXI3)	Copper type II ascorbate-dependent monooxygenase, N-terminal domain (PF01082); DOMON domain (PF03351); Copper type II ascorbate-dependent monooxygenase, C-terminal domain (PF03712)
aten_s0017.g152	-0.53861	Rootletin (Q5TZA2)	Ciliary rootlet component, centrosome cohesion (PF15035)
aten_s0017.g155	-0.505473	Rootletin (Q8CJ40)	NA
aten_s0017.g2	-0.153395	ATP-binding cassette sub-family F member 3 (Q9NUQ8)	ABC transporter (PF00005)
aten_s0017.g25	-0.217954	Putative ammonium transporter 3 (Q21565)	Ammonium Transporter Family (PF00909)
aten_s0017.g26	0.160778	ABC transporter G family member 22 (Q93YS4)	ABC transporter (PF00005); ABC-2 type transporter (PF01061); ABC-2 type transporter (PF19055)
aten_s0017.g37	0.110732	Dolichyl-diphosphooligosaccharide--protein glycosyltransferase 48 kDa subunit (Q5R501)	Oligosaccharyltransferase 48 kDa subunit beta (PF03345)
aten_s0017.g46	0.167063	WD repeat-containing protein 70 (Q0VA16)	WD domain, G-beta repeat (PF00400)
aten_s0017.g49	-0.214244	NA	PH domain (PF00169)
aten_s0017.g55	-0.251943	Eukaryotic translation initiation factor 4 gamma 1 (Q04637)	eIF4-gamma/eIF5/eIF2-epsilon (PF02020); MA3 domain (PF02847); MIF4G domain (PF02854)
aten_s0017.g56	0.27065	Methylenetetrahydrofolate reductase (Q9WU20)	Methylenetetrahydrofolate reductase (PF02219)
aten_s0017.g77	0.384483	Beta-1 adrenergic receptor (O42574)	7 transmembrane receptor (rhodopsin family) (PF00001)
aten_s0018.g121	0.164325	Uncharacterized protein K02A2.6 (Q09575)	Integrase zinc binding domain (PF17921)
aten_s0018.g122	-0.393143	NA	DNA polymerase type B, organellar and viral (PF03175)
aten_s0018.g17	-0.238017	Allatostatin-A receptor (Q8WPA2)	7 transmembrane receptor (rhodopsin family) (PF00001)
aten_s0018.g23	-0.243443	RING finger protein 17 (Q99MV7)	Tudor domain (PF00567)
aten_s0018.g26	0.834175	NA	NA
aten_s0018.g29	-0.400006	Splicing factor, proline- and glutamine-rich (P23246)	RNA recognition motif. (a.k.a. RRM, RBD, or RNP domain) (PF00076); NOPS (NUC059) domain (PF08075)
aten_s0018.g33	0.35009	Cytoglobin-1 (Q575T0)	Globin (PF00042)
aten_s0018.g35	-0.437836	Arginine/serine-rich protein PNISR (Q8TF01)	Arginine/serine-rich protein PNISR (PF15996)
aten_s0018.g75	-0.115883	Protein phosphatase 1A (P20650)	Protein phosphatase 2C (PF00481); Protein serine/threonine phosphatase 2C, C-terminal domain (PF07830)
aten_s0018.g99	-0.262807	NA	NA
aten_s0019.g10	-0.142576	WD repeat-containing protein 97 (A6NE52)	WD domain, G-beta repeat (PF00400)
aten_s0019.g14	-0.166325	L-fucose kinase (Q8N0W3)	GHMP kinases N terminal domain (PF00288); L-fucokinase (PF07959)
aten_s0019.g18	-0.135532	Type I phosphatidylinositol 4,5-bisphosphate 4-phosphatase-B (Q66I51)	Transmembrane protein 55A (PF09788)
aten_s0019.g24	0.236803	Putative ribosome-binding factor A, mitochondrial (Q8N0V3)	Ribosome-binding factor A (PF02033)
aten_s0019.g27	0.224162	Putative ubiquitin thioesterase 232R (Q196X6)	OTU-like cysteine protease (PF02338)
aten_s0019.g34	-0.344699	DnaJ homolog subfamily C member 3 (Q13217)	DnaJ domain (PF00226); Tetratricopeptide repeat (PF13181); Tetratricopeptide repeat (PF13432); Tetratricopeptide repeat (PF14559)
aten_s0019.g39	-0.393985	NA	NA
aten_s0019.g49	-0.314161	Tubulin polyglutamylase TTLL7 (Q6ZT98)	Tubulin-tyrosine ligase family (PF03133)
aten_s0019.g5	-0.105421	Cytochrome c1, heme protein, mitochondrial (P00125)	Cytochrome C1 family (PF02167)
aten_s0019.g55	0.259021	F-box/LRR-repeat protein 12 (Q9NXK8)	F-box-like (PF12937); Leucine Rich repeat (PF13516)
aten_s0019.g57	-0.211592	Inactive tyrosine-protein kinase transmembrane receptor ROR1 (Q9Z139)	Fz domain (PF01392); Immunoglobulin I-set domain (PF07679); Protein tyrosine and serine/threonine kinase (PF07714)
aten_s0019.g59	-0.161908	Cyclin-G-associated kinase (Q99KY4)	Protein kinase domain (PF00069); C2 domain of PTEN tumour-suppressor protein (PF10409)
aten_s0019.g66	-0.132071	NA	NA
aten_s0019.g75	-0.231953	Transcription factor RFX3 (Q0V9K5)	RFX DNA-binding domain (PF02257)
aten_s0019.g78	0.182732	E3 ubiquitin-protein ligase DZIP3 (Q86Y13)	NACHT domain (PF05729); DZIP3/ hRUL138-like HEPN (PF18738)
aten_s0019.g82	0.355603	NA	NA
aten_s0020.g1	0.138172	Glyoxylate/hydroxypyruvate reductase A (B7LTA2)	D-isomer specific 2-hydroxyacid dehydrogenase, NAD binding domain (PF02826)
aten_s0020.g35	-0.198953	Microtubule-associated protein ssm4 (O42667)	CAP-Gly domain (PF01302)
aten_s0020.g36	-0.113555	Transcription initiation factor TFIID subunit 6 (P49848)	TATA box binding protein associated factor (TAF) (PF02969); TAF6 C-terminal HEAT repeat domain (PF07571)
aten_s0020.g44	-0.365488	Craniofacial development protein 2 (O02751)	Endonuclease/Exonuclease/phosphatase family (PF03372)
aten_s0021.g1	0.12025	Organic cation transporter-like protein (Q95R48)	Sugar (and other) transporter (PF00083)
aten_s0021.g103	-0.203789	Protein farnesyltransferase subunit beta (P49356)	Prenyltransferase and squalene oxidase repeat (PF00432)
aten_s0021.g107	-0.288559	NA	Concanavalin A-like lectin/glucanases superfamily (PF13385)
aten_s0021.g111	0.131038	Biogenesis of lysosome-related organelles complex 1 subunit 1 (Q5R7L8)	GCN5-like protein 1 (GCN5L1) (PF06320)
aten_s0021.g113	-0.126523	Integrin beta-1 (P05556)	Integrin beta chain VWA domain (PF00362); Integrin plexin domain (PF17205); Integrin beta epidermal growth factor like domain 1 (PF18372)
aten_s0021.g114	-0.367473	Histone-lysine N-methyltransferase 2C (Q8BRH4)	PHD-finger (PF00628); SET domain (PF00856); F/Y-rich N-terminus (PF05964); F/Y rich C-terminus (PF05965); PHD-like zinc-binding domain (PF13771); PHD-zinc-finger like domain (PF13832)
aten_s0021.g116	0.152243	Phytanoyl-CoA dioxygenase domain-containing protein 1 (Q5U3U0)	Phytanoyl-CoA dioxygenase (PhyH) (PF05721)
aten_s0021.g123	-0.390225	Uncharacterized protein C7orf31 (Q8N865)	Domain of unknown function (DUF4555) (PF15093)
aten_s0021.g125	-0.968015	Uncharacterized protein C7orf31 (Q8N865)	Domain of unknown function (DUF4555) (PF15093)
aten_s0021.g126	-0.20046	Uncharacterized protein C7orf31 (Q8N865)	Domain of unknown function (DUF4555) (PF15093)
aten_s0021.g14	-0.135153	NA	NA
aten_s0021.g142	-0.208242	Calcium-binding mitochondrial carrier protein Aralar2 (Q9UJS0)	Mitochondrial carrier protein (PF00153)
aten_s0021.g146	-0.334625	Williams-Beuren syndrome chromosomal region 27 protein (Q8N6F8)	Methyltransferase domain (PF13649)
aten_s0021.g154	0.161759	NA	NA
aten_s0021.g156	0.447687	Insulin-induced gene 2 protein (Q9Y5U4)	Insulin-induced protein (INSIG) (PF07281)
aten_s0021.g2	-0.200398	RNA-binding protein Musashi homolog 1 (O43347)	RNA recognition motif. (a.k.a. RRM, RBD, or RNP domain) (PF00076)
aten_s0021.g22	0.358523	Hemicentin-1 (Q96RW7)	Thrombospondin type 1 domain (PF00090); von Willebrand factor type A domain (PF00092)
aten_s0021.g23	0.219673	NA	Phosphotyrosine interaction domain (PTB/PID) (PF14719)
aten_s0021.g24	-0.281967	Uromodulin (Q5R5C1)	Zona pellucida-like domain (PF00100)
aten_s0021.g28	-0.244362	Tolloid-like protein 2 (Q9WVM6)	Trypsin (PF00089); CUB domain (PF00431); F5/8 type C domain (PF00754)
aten_s0021.g36	0.118592	Autophagy-related protein 9A (Q5RCS0)	Autophagy protein ATG9 (PF04109)
aten_s0021.g39	0.155501	tRNA wybutosine-synthesizing protein 4 (Q8BYR1)	Leucine carboxyl methyltransferase (PF04072); Galactose oxidase, central domain (PF13418)
aten_s0021.g50	0.309196	Sorting nexin-3 (Q5U211)	PX domain (PF00787)
aten_s0021.g51	0.639513	Sorting nexin-10A (F1Q506)	PX domain (PF00787)
aten_s0021.g52	0.315521	NA	NA
aten_s0021.g55	0.257198	NA	Basic region leucine zipper (PF07716)
aten_s0021.g68	0.300641	NA	NA
aten_s0021.g72	0.160325	Sterol O-acyltransferase 1 (O77760)	MBOAT, membrane-bound O-acyltransferase family (PF03062)
aten_s0022.g14	-0.232399	Centrin-3 (O15182)	EF-hand domain pair (PF13499)
aten_s0022.g15	-0.244464	Talin-1 (Q9Y490)	FERM central domain (PF00373); I/LWEQ domain (PF01608); Vinculin Binding Site (PF08913); Talin, middle domain (PF09141); FERM N-terminal domain (PF09379); N-terminal or F0 domain of Talin-head FERM (PF16511)
aten_s0022.g18	0.371228	Leucine-rich repeat serine/threonine-protein kinase 2 (Q5S007)	Ras of Complex, Roc, domain of DAPkinase (PF08477)
aten_s0022.g41	0.167738	Testis-expressed protein 9 (Q9D845)	NA
aten_s0022.g54	-0.359353	60S ribosomal protein L4-B (P02385)	Ribosomal protein L4/L1 family (PF00573); 60S ribosomal protein L4 C-terminal domain (PF14374)
aten_s0022.g58	-0.159763	Tyrosine-protein kinase SgK223 (Q571I4)	Protein kinase domain (PF00069)
aten_s0022.g59	0.183495	Transcription initiation factor IIA subunit 2 (P52657)	Transcription initiation factor IIA, gamma subunit, helical domain (PF02268); Transcription initiation factor IIA, gamma subunit (PF02751)
aten_s0022.g62	-0.505685	NA	NA
aten_s0022.g65	-0.257163	Tight junction protein ZO-1 (Q07157)	PDZ domain (PF00595); Caspase recruitment domain (PF00619); Guanylate kinase (PF00625); ZU5 domain (PF00791); Variant SH3 domain (PF07653)
aten_s0022.g93	-0.184819	Acetyl-CoA carboxylase (P11029)	Biotin carboxylase, N-terminal domain (PF00289); Biotin-requiring enzyme (PF00364); Carboxyl transferase domain (PF01039); Biotin carboxylase C-terminal domain (PF02785); Carbamoyl-phosphate synthase L chain, ATP binding domain (PF02786); Acetyl-CoA carboxylase, central region (PF08326)
aten_s0022.g96	0.287623	Short transient receptor potential channel 4 (Q9UBN4)	NA
aten_s0023.g100	-0.153165	Importin subunit alpha-3 (O35343)	Armadillo/beta-catenin-like repeat (PF00514); Importin beta binding domain (PF01749); Atypical Arm repeat (PF16186)
aten_s0023.g102	-0.163019	Ras-related protein Rap-2a (Q06AU2)	Ras family (PF00071)
aten_s0023.g21	-0.184022	Signal transducing adapter molecule 1 (P70297)	SH3 domain (PF00018); VHS domain (PF00790); Ubiquitin interaction motif (PF02809)
aten_s0023.g27	-0.314109	Coiled-coil domain-containing protein 60 (Q8IWA6)	Domain of unknown function (DUF4698) (PF15769)
aten_s0023.g29	-0.244535	Roundabout homolog 3 (Q96MS0)	Collagen triple helix repeat (20 copies) (PF01391); Immunoglobulin I-set domain (PF07679); PHR domain (PF08005); Immunoglobulin domain (PF13927)
aten_s0023.g30	-0.305601	Hemicentin-2 (Q8NDA2)	Collagen triple helix repeat (20 copies) (PF01391); Immunoglobulin I-set domain (PF07679); PHR domain (PF08005)
aten_s0023.g34	-0.224209	Protein argonaute-2 (Q8CJG0)	PAZ domain (PF02170); Piwi domain (PF02171); Argonaute linker 1 domain (PF08699); N-terminal domain of argonaute (PF16486); Mid domain of argonaute (PF16487); Argonaute linker 2 domain (PF16488)
aten_s0023.g35	-0.359641	Succinate dehydrogenase [ubiquinone] flavoprotein subunit, mitochondrial (Q7ZVF3)	FAD binding domain (PF00890); Fumarate reductase flavoprotein C-term (PF02910)
aten_s0023.g41	-0.143389	NA	NA
aten_s0023.g42	-0.193873	Polyadenylate-binding protein 1 (P29341)	RNA recognition motif. (a.k.a. RRM, RBD, or RNP domain) (PF00076); Poly-adenylate binding protein, unique domain (PF00658)
aten_s0023.g59	-0.27115	Maternal DNA replication licensing factor mcm3 (P49739)	MCM P-loop domain (PF00493); MCM N-terminal domain (PF14551); MCM OB domain (PF17207); MCM AAA-lid domain (PF17855)
aten_s0023.g66	-0.114817	Pre-mRNA-processing factor 6 (Q91YR7)	PRP1 splicing factor, N-terminal (PF06424); Tetratricopeptide repeat (PF13181); Tetratricopeptide repeat (PF13428)
aten_s0023.g70	-0.129246	Multidrug resistance-associated protein 4 (O15439)	ABC transporter (PF00005); ABC transporter transmembrane region (PF00664)
aten_s0023.g71	-0.212532	Multidrug resistance-associated protein 4 (O15439)	ABC transporter (PF00005); ABC transporter transmembrane region (PF00664)
aten_s0024.g103	0.133587	NADH dehydrogenase [ubiquinone] 1 alpha subcomplex subunit 5 (P23935)	ETC complex I subunit conserved region (PF04716)
aten_s0024.g107	0.134298	Liprin-beta-2 (Q8ND30)	SAM domain (Sterile alpha motif) (PF00536); SAM domain (Sterile alpha motif) (PF07647)
aten_s0024.g111	-0.152562	Nuclear RNA export factor 1 (Q9UBU9)	Nuclear transport factor 2 (NTF2) domain (PF02136); TAP C-terminal domain (PF03943); Tap, RNA-binding (PF09162)
aten_s0024.g16	0.558593	2',3'-cyclic-nucleotide 3'-phosphodiesterase (P09543)	2',3'-cyclic nucleotide 3'-phosphodiesterase (CNP or CNPase) (PF05881)
aten_s0024.g18	0.128199	Lysine histidine transporter-like 4 (Q9SS86)	Transmembrane amino acid transporter protein (PF01490)
aten_s0024.g24	-0.192713	Transcription factor E2F7 (Q96AV8)	E2F/DP family winged-helix DNA-binding domain (PF02319)
aten_s0024.g25	-0.19955	Protein-glutamine gamma-glutamyltransferase K (Q9GLK0)	Transglutaminase family (PF00868); Transglutaminase family, C-terminal ig like domain (PF00927); Transglutaminase-like superfamily (PF01841)
aten_s0024.g28	0.16958	Rab-like protein 2A (Q5R573)	Ras family (PF00071)
aten_s0024.g37	-0.167069	USP6 N-terminal-like protein (Q92738)	Rab-GTPase-TBC domain (PF00566)
aten_s0024.g39	-0.432144	NA	NA
aten_s0024.g41	-0.568119	NA	NA
aten_s0024.g48	-0.236029	NA	NA
aten_s0024.g56	-0.220777	NA	SEA domain (PF01390)
aten_s0024.g60	-0.322102	NA	NA
aten_s0024.g79	-0.135227	Synphilin-1 (Q9Y6H5)	Ankyrin repeats (3 copies) (PF12796); Ankyrin repeats (many copies) (PF13637)
aten_s0024.g83	-0.22653	Centrosomal protein of 152 kDa (Q498G2)	NA
aten_s0024.g94	0.330222	NA	NA
aten_s0024.g95	-0.530609	NA	NA
aten_s0024.g96	-0.302561	Cysteine dioxygenase type 1 (Q6NWZ9)	Cysteine dioxygenase type I (PF05995)
aten_s0025.g24	-0.199913	Multifunctional protein ADE2 (P38024)	AIR carboxylase (PF00731); SAICAR synthetase (PF01259)
aten_s0025.g42	-0.149971	Leucine--tRNA ligase, cytoplasmic (Q9P2J5)	tRNA synthetases class I (I, L, M and V) (PF00133); Anticodon-binding domain of tRNA ligase (PF08264)
aten_s0025.g45	-0.206782	Histone deacetylase 10 (Q969S8)	Histone deacetylase domain (PF00850)
aten_s0025.g47	0.431507	COUP transcription factor 2 (O09018)	Ligand-binding domain of nuclear hormone receptor (PF00104); Zinc finger, C4 type (two domains) (PF00105)
aten_s0025.g52	0.482391	NA	NA
aten_s0025.g54	0.203563	NA	Immunoglobulin domain (PF13927)
aten_s0025.g60	0.330613	Mucosa-associated lymphoid tissue lymphoma translocation protein 1 (Q9UDY8)	Immunoglobulin domain (PF13895)
aten_s0025.g72	-0.407913	NA	DDE superfamily endonuclease (PF13358)
aten_s0025.g78	-0.203286	Protocadherin Fat 4 (Q6V0I7)	EGF-like domain (PF00008); Cadherin domain (PF00028); Laminin G domain (PF00054); Laminin G domain (PF02210)
aten_s0025.g8	-0.26107	Tripartite motif-containing protein 2 (D2GXS7)	RING-type zinc-finger (PF13445)
aten_s0026.g111	0.191418	NA	Protein of unknown function, DUF547 (PF04784)
aten_s0026.g117	-0.248691	Polyamine oxidase (O64411)	Flavin containing amine oxidoreductase (PF01593)
aten_s0026.g12	0.179588	40S ribosomal protein S11 (Q3T0V4)	Ribosomal protein S17 (PF00366); Ribosomal_S17 N-terminal (PF16205)
aten_s0026.g126	0.200833	ATP-binding cassette sub-family B member 10, mitochondrial (Q9NRK6)	ABC transporter (PF00005)
aten_s0026.g127	-0.288516	U1 small nuclear ribonucleoprotein C (B7Q2M2)	U1 zinc finger (PF06220)
aten_s0026.g138	-0.376757	DAZ-associated protein 1 (Q98SJ2)	RNA recognition motif. (a.k.a. RRM, RBD, or RNP domain) (PF00076)
aten_s0026.g22	-0.513341	NA	NA
aten_s0026.g24	0.829886	RNA-binding protein 3 (Q925G0)	RNA recognition motif. (a.k.a. RRM, RBD, or RNP domain) (PF00076)
aten_s0026.g26	-1.06252	NA	NA
aten_s0026.g37	-0.429162	Threonine-rich protein (Fragment) (B3EWZ7)	NA
aten_s0026.g43	-0.307063	Actin, nonmuscle (P53461)	Actin (PF00022)
aten_s0026.g5	-0.148234	Rho GTPase-activating protein 5 (P97393)	Ras family (PF00071); FF domain (PF01846); Protein of unknown function (DUF1759) (PF03564); Pao retrotransposon peptidase (PF05380); p190-A and -B Rho GAPs FF domain (PF16512); p190RhoGAP, pG1 and pG2 domains (PF19518)
aten_s0026.g52	-0.144154	Calcium uniporter protein, mitochondrial (Q08BI9)	Mitochondrial calcium uniporter (PF04678)
aten_s0026.g57	-0.230267	Heterogeneous nuclear ribonucleoprotein H2 (Q5RD26)	RNA recognition motif. (a.k.a. RRM, RBD, or RNP domain) (PF00076)
aten_s0026.g58	-0.378894	Caspase-7 (P55214)	Caspase domain (PF00656)
aten_s0026.g59	-0.283628	Heterogeneous nuclear ribonucleoprotein F (Q5E9J1)	RNA recognition motif. (a.k.a. RRM, RBD, or RNP domain) (PF00076)
aten_s0026.g60	-0.439931	Heterogeneous nuclear ribonucleoprotein H (P31943)	RNA recognition motif. (a.k.a. RRM, RBD, or RNP domain) (PF00076)
aten_s0026.g61	-0.179279	Caspase-3 (Q60431)	Caspase domain (PF00656)
aten_s0026.g64	-0.225947	Orexin receptor type 2 (P58308)	7 transmembrane receptor (rhodopsin family) (PF00001)
aten_s0026.g70	-0.252479	NA	Glycosyl-hydrolase family 116, catalytic region (PF04685); beta-glucosidase 2, glycosyl-hydrolase family 116 N-term (PF12215); PAN domain (PF14295)
aten_s0026.g77	-0.211482	E3 ubiquitin-protein ligase Su(dx) (Q9Y0H4)	WW domain (PF00397)
aten_s0026.g8	-0.207322	Ras and EF-hand domain-containing protein (Q08CX1)	Ras family (PF00071); EF-hand domain pair (PF13499)
aten_s0026.g80	-0.277807	Trace amine-associated receptor 1 (Q8HZ64)	7 transmembrane receptor (rhodopsin family) (PF00001)
aten_s0026.g81	-0.229161	Myosin-VIIa (Q17LW0)	Myosin head (motor domain) (PF00063); IQ calmodulin-binding motif (PF00612)
aten_s0026.g87	-1.00624	Uncharacterized protein K02A2.6 (Q09575)	Integrase core domain (PF00665)
aten_s0026.g95	-0.187035	Nuclear factor NF-kappa-B p105 subunit (Q04861)	Death domain (PF00531); Rel homology DNA-binding domain (PF00554); Ankyrin repeats (3 copies) (PF12796); Rel homology dimerisation domain (PF16179)
aten_s0027.g101	0.172192	3'-5' ssDNA/RNA exonuclease TatD (D0Z9R0)	TatD related DNase (PF01026)
aten_s0027.g103	-0.372314	Putative transcription factor Ovo-like 1 (O14753)	Zinc finger, C2H2 type (PF00096)
aten_s0027.g105	0.258319	NA	NA
aten_s0027.g109	0.148539	GRAM domain-containing protein 1B (Q3KR37)	GRAM domain (PF02893); VAD1 Analog of StAR-related lipid transfer domain (PF16016)
aten_s0027.g11	-0.468588	NA	Calcium homeostasis modulator (PF14798)
aten_s0027.g12	-0.224968	NA	Calcium homeostasis modulator (PF14798)
aten_s0027.g121	-0.256977	Probable ubiquitin carboxyl-terminal hydrolase FAF-Y (O00507)	Domain of unknown function (DUF3517) (PF12030)
aten_s0027.g14	-0.508975	Zinc finger CCCH domain-containing protein 13 (Q5T200)	Zinc finger C-x8-C-x5-C-x3-H type (and similar) (PF00642)
aten_s0027.g17	-0.241565	Amyloid beta A4 protein (P79307)	Amyloid A4 N-terminal heparin-binding (PF02177); Copper-binding of amyloid precursor, CuBD (PF12924); E2 domain of amyloid precursor protein (PF12925)
aten_s0027.g18	-0.452634	Probable S-adenosylmethionine-dependent methyltransferase At5g37970 (Q9FKD0)	SAM dependent carboxyl methyltransferase (PF03492)
aten_s0027.g2	0.218342	Galanin receptor type 2 (O08726)	7 transmembrane receptor (rhodopsin family) (PF00001)
aten_s0027.g28	-0.413807	Transcriptional regulator Erg (Q90837)	Ets-domain (PF00178); Sterile alpha motif (SAM)/Pointed domain (PF02198)
aten_s0027.g29	-0.311763	Transforming growth factor beta regulator 1 (Q5PQK8)	F/Y-rich N-terminus (PF05964); F/Y rich C-terminus (PF05965)
aten_s0027.g3	0.266346	Transcription factor Sox-14 (Q32PP9)	HMG (high mobility group) box (PF00505)
aten_s0027.g31	0.190732	NA	NA
aten_s0027.g5	-0.290721	NA	NA
aten_s0027.g51	0.313438	NA	NA
aten_s0027.g58	-0.277819	GTPase-activating protein (P33277)	GTPase-activator protein for Ras-like GTPase (PF00616); RasGAP C-terminus (PF03836)
aten_s0027.g64	0.297853	NA	NA
aten_s0027.g69	0.183939	40S ribosomal protein S25 (Q8ISN9)	S25 ribosomal protein (PF03297)
aten_s0027.g71	-0.247974	Muscleblind-like protein 2a (Q6Q2B2)	RNA-binding, Nab2-type zinc finger (PF14608)
aten_s0027.g73	0.323188	NA	Chromosome segregation protein Csm1/Pcs1 (PF12539)
aten_s0027.g77	0.24434	Glucose-6-phosphate exchanger SLC37A2 (Q9WU81)	Major Facilitator Superfamily (PF07690)
aten_s0027.g83	0.147624	Thiamine transporter 2 (Q4R877)	Reduced folate carrier (PF01770)
aten_s0027.g89	-0.502309	Collagen alpha-1(IV) chain (P08120)	Collagen triple helix repeat (20 copies) (PF01391); C-terminal tandem repeated domain in type 4 procollagen (PF01413)
aten_s0027.g90	0.15279	PCI domain-containing protein 2 (Q5JVF3)	NA
aten_s0027.g92	0.16056	Ribonuclease P protein subunit p38 (Q80UU2)	RNase P subunit Pop3 (PF08228)
aten_s0027.g99	-0.343061	U2 snRNP-associated SURP motif-containing protein (O15042)	RNA recognition motif. (a.k.a. RRM, RBD, or RNP domain) (PF00076); Surp module (PF01805); CID domain (PF04818); cwf21 domain (PF08312)
aten_s0028.g100	0.225948	Acyl-CoA synthetase family member 3, mitochondrial (Q6GLK6)	AMP-binding enzyme (PF00501); AMP-binding enzyme C-terminal domain (PF13193)
aten_s0028.g104	-0.207737	Golgi reassembly-stacking protein 2 (Q9H8Y8)	GRASP55/65 PDZ-like domain (PF04495)
aten_s0028.g106	-0.112345	Forkhead box protein N3 (O00409)	Forkhead domain (PF00250)
aten_s0028.g11	-0.182857	Trafficking kinesin-binding protein 1 (Q6PD31)	HAP1 N-terminal conserved region (PF04849)
aten_s0028.g12	0.149303	Histone-lysine N-methyltransferase SETD2 (E9Q5F9)	WW domain (PF00397); SET domain (PF00856); SRI (Set2 Rpb1 interacting) domain (PF08236); AWS domain (PF17907)
aten_s0028.g123	0.162786	Hypoxia-inducible factor 1-alpha (Q16665)	PAS fold (PF00989); HIF-1 alpha C terminal transactivation domain (PF08778); PAS domain (PF14598)
aten_s0028.g131	-0.121258	Neuronal PAS domain-containing protein 3 (Q8IXF0)	Helix-loop-helix DNA-binding domain (PF00010); PAS fold (PF00989); PAS domain (PF14598)
aten_s0028.g14	-0.127766	NA	NA
aten_s0028.g148	-0.40861	Peptide-N(4)-(N-acetyl-beta-glucosaminyl)asparagine amidase (Q9JI78)	Transglutaminase-like superfamily (PF01841); PNGase C-terminal domain, mannose-binding module PAW (PF04721)
aten_s0028.g154	0.205934	Catenin alpha-2 (P26232)	Vinculin family (PF01044)
aten_s0028.g168	-0.4835	Collagen alpha-1(XXVII) chain A (C7DZK3)	Collagen triple helix repeat (20 copies) (PF01391); Collagenase NC10 and Endostatin (PF06482); Collagen trimerization domain (PF20010)
aten_s0028.g172	-0.247812	NA	NA
aten_s0028.g175	-0.302126	Pyroglutamylated RFamide peptide receptor (Q96P65)	7 transmembrane receptor (rhodopsin family) (PF00001)
aten_s0028.g193	0.139736	Transmembrane protein 163 (A6QQX9)	NA
aten_s0028.g194	-0.278207	Glycerol-3-phosphate dehydrogenase, mitochondrial (A6QLU1)	FAD dependent oxidoreductase (PF01266); EF-hand domain pair (PF13499); C-terminal domain of alpha-glycerophosphate oxidase (PF16901)
aten_s0028.g195	-0.210782	Neurobeachin-like protein 1 (Q6ZS30)	Beige/BEACH domain (PF02138); PH domain associated with Beige/BEACH (PF14844); Neurobeachin/BDCP, DUF4704 alpha solenoid region (PF15787); Domain of unknown function (DUF4800) (PF16057); Neurobeachin alpha solenoid region (PF20425); Neurobeachin beta propeller domain (PF20426)
aten_s0028.g196	-0.11076	Group XV phospholipase A2 (Q8NCC3)	Lecithin:cholesterol acyltransferase (PF02450)
aten_s0028.g197	0.715	Beta-galactosidase-1-like protein 3 (A2RSQ1)	NA
aten_s0028.g27	-0.183253	Cathepsin L (Q95029)	Papain family cysteine protease (PF00112); Cathepsin propeptide inhibitor domain (I29) (PF08246)
aten_s0028.g28	0.176199	Cathepsin L (Q26636)	Papain family cysteine protease (PF00112); Cathepsin propeptide inhibitor domain (I29) (PF08246)
aten_s0028.g29	0.146903	Tensin-1 (Q9GLM4)	SH2 domain (PF00017); Phosphotyrosine-binding domain (PF08416)
aten_s0028.g3	0.152632	Serine/threonine-protein phosphatase 5 (Q9NES8)	Calcineurin-like phosphoesterase (PF00149); Tetratricopeptide repeat (PF07719); PPP5 TPR repeat region (PF08321); Tetratricopeptide repeat (PF13181)
aten_s0028.g36	0.21911	Stress-induced-phosphoprotein 1 (O54981)	NB-ARC domain (PF00931); MYND finger (PF01753); Right handed beta helix region (PF13229)
aten_s0028.g52	-0.133503	Serine/threonine-protein kinase MRCK alpha (O54874)	Protein kinase domain (PF00069); Phorbol esters/diacylglycerol binding domain (C1 domain) (PF00130); CNH domain (PF00780); DMPK coiled coil domain like (PF08826); KELK-motif containing domain of MRCK Ser/Thr protein kinase (PF15796)
aten_s0028.g79	-0.451924	Kinesin-like protein KIF26A (Q52KG5)	Kinesin motor domain (PF00225)
aten_s0028.g8	-0.735895	Thyrotroph embryonic factor (Q9JLC6)	Basic region leucine zipper (PF07716)
aten_s0028.g83	-0.123189	Actin-related protein 3 (Q4V7C7)	Actin (PF00022)
aten_s0028.g92	-0.479945	YLP motif-containing protein 1 (P0CB49)	AAA domain (PF13671)
aten_s0029.g110	-0.211429	OTU domain-containing protein 4 (B2RRE7)	OTU-like cysteine protease (PF02338)
aten_s0029.g113	-0.286631	CSC1-like protein ERD4 (Q9C8G5)	Calcium-dependent channel, 7TM region, putative phosphate (PF02714); Late exocytosis, associated with Golgi transport (PF13967); Cytosolic domain of 10TM putative phosphate transporter (PF14703)
aten_s0029.g116	0.271049	High mobility group-T protein (P07746)	HMG (high mobility group) box (PF00505)
aten_s0029.g122	0.269649	Probable histidinol-phosphatase (O14059)	PHP domain (PF02811)
aten_s0029.g123	-0.236667	Roundabout homolog 2 (Q7TPD3)	Fibronectin type III domain (PF00041)
aten_s0029.g125	0.125291	Ras association domain-containing protein 1 (Q99MK9)	Phorbol esters/diacylglycerol binding domain (C1 domain) (PF00130); Ras association (RalGDS/AF-6) domain (PF00788); Novel Ras effector 1 C-terminal SARAH (Sav/Rassf/Hpo) domain (PF16517)
aten_s0029.g127	0.157896	40S ribosomal protein S3a (Q4R4Z6)	Ribosomal S3Ae family (PF01015)
aten_s0029.g128	0.257547	Ribosomal RNA-processing protein 8 (Q9DB85)	Hypothetical methyltransferase (PF05148)
aten_s0029.g129	-0.142691	Tripeptidyl-peptidase 1 (Q60HH1)	Pro-kumamolisin, activation domain (PF09286)
aten_s0029.g144	-0.54442	Cat eye syndrome critical region protein 2 (Q9BXF3)	NA
aten_s0029.g146	-0.111412	Transcription elongation factor SPT5 (O00267)	KOW motif (PF00467); Early transcription elongation factor of RNA pol II, NGN section (PF03439); Spt5 transcription elongation factor, acidic N-terminal (PF11942)
aten_s0029.g148	-0.21935	Vinculin (O46037)	Vinculin family (PF01044)
aten_s0029.g149	-0.2035	Tyrosine-protein kinase BAZ1B (Q9UIG0)	Bromodomain (PF00439); PHD-finger (PF00628); ATP-utilising chromatin assembly and remodelling N-terminal (PF10537); WSTF, HB1, Itc1p, MBD9 motif 1 (PF15612); Williams-Beuren syndrome DDT (WSD), D-TOX E motif (PF15613)
aten_s0029.g151	0.161535	Transmembrane emp24 domain-containing protein 1 (Q28BQ6)	emp24/gp25L/p24 family/GOLD (PF01105)
aten_s0029.g152	-0.271005	Forkhead box protein N4 (Q3BJS1)	Forkhead domain (PF00250)
aten_s0029.g177	0.203058	PiggyBac transposable element-derived protein 4 (Q96DM1)	Transposase IS4 (PF13843)
aten_s0029.g178	-0.238663	MAM and LDL-receptor class A domain-containing protein 1 (Fragment) (B3EWZ5)	Low-density lipoprotein receptor domain class A (PF00057); CUB domain (PF00431); Scavenger receptor cysteine-rich domain (PF00530); MAM domain, meprin/A5/mu (PF00629); WSC domain (PF01822); U-box domain (PF04564)
aten_s0029.g179	-0.223013	Protein FAM65B (Q3B7M3)	Filopodia upregulated, FAM65 (PF15903)
aten_s0029.g180	-0.390748	Solute carrier family 22 member 5 (O76082)	Sugar (and other) transporter (PF00083)
aten_s0029.g181	-0.165461	Solute carrier family 22 member 5 (O76082)	Sugar (and other) transporter (PF00083)
aten_s0029.g186	-0.260461	Solute carrier family 22 member 15-like (Q7ZX53)	Sugar (and other) transporter (PF00083)
aten_s0029.g19	-0.34985	Neuronal PAS domain-containing protein 2 (Q5ZQU2)	Helix-loop-helix DNA-binding domain (PF00010); PAS fold (PF00989); PAS domain (PF14598)
aten_s0029.g193	-0.255624	NA	NA
aten_s0029.g25	-0.192106	Probable L-tyrosine/L-aspartate decarboxylase (A6UVR4)	Pyridoxal-dependent decarboxylase conserved domain (PF00282)
aten_s0029.g29	0.186026	Steroid 17-alpha-hydroxylase/17,20 lyase (O57525)	Cytochrome P450 (PF00067)
aten_s0029.g30	1.39579	Opsin Rh4 (P08255)	7 transmembrane receptor (rhodopsin family) (PF00001)
aten_s0029.g31	0.209012	Methyltransferase-like protein 7A (Q9H8H3)	Methyltransferase domain (PF08241)
aten_s0029.g36	0.17847	60S ribosomal protein L9 (P32969)	Ribosomal protein L6 (PF00347)
aten_s0029.g38	0.128996	Protein YIPF5 (Q6P5I8)	NA
aten_s0029.g52	-0.387717	Dystroglycan (Q14118)	NA
aten_s0029.g56	0.126777	Protein Wnt-2b (Q98SN7)	wnt family (PF00110)
aten_s0029.g58	-0.199373	Ankyrin repeat, SAM and basic leucine zipper domain-containing protein 1 (Q8VD46)	Ankyrin repeat (PF00023); SAM domain (Sterile alpha motif) (PF00536); Ankyrin repeats (many copies) (PF13857)
aten_s0029.g59	-0.324632	Maleylacetate reductase (Q45072)	Iron-containing alcohol dehydrogenase (PF00465)
aten_s0029.g63	-0.287137	Kinase D-interacting substrate of 220 kDa (Q7T163)	KAP family P-loop domain (PF07693); Ankyrin repeats (3 copies) (PF12796)
aten_s0029.g70	-0.130323	F-box only protein 8 (Q9QZN3)	Sec7 domain (PF01369)
aten_s0029.g71	-0.244133	Centrosomal protein of 135 kDa (Q66GS9)	NA
aten_s0029.g76	-0.229126	Blastula protease 10 (P42674)	Fibronectin type II domain (PF00040); Astacin (Peptidase family M12A) (PF01400); ShK domain-like (PF01549)
aten_s0029.g77	0.166179	NA	C2H2 type zinc-finger (PF18414)
aten_s0029.g78	-0.12663	Testin (Q7ZXE9)	NA
aten_s0029.g79	0.166604	Prickle-like protein 2 (Q7Z3G6)	LIM domain (PF00412); PET Domain (PF06297)
aten_s0029.g88	-0.247515	NADP-specific glutamate dehydrogenase (P43793)	Glutamate/Leucine/Phenylalanine/Valine dehydrogenase (PF00208); Glu/Leu/Phe/Val dehydrogenase, dimerisation domain (PF02812)
aten_s0029.g89	0.126087	40S ribosomal protein S3 (Q3T169)	Ribosomal protein S3, C-terminal domain (PF00189); KH domain (PF07650)
aten_s0030.g101	-0.189133	Methyl-CpG-binding domain protein 6 (Q96DN6)	PWWP domain (PF00855)
aten_s0030.g108	0.1983	Zinc transporter ZIP14 (Q75N73)	ZIP Zinc transporter (PF02535); Zinc transporter ZIP4 domain (PF18292)
aten_s0030.g110	0.173745	Zinc transporter ZIP14 (A0A0G2KQY6)	ZIP Zinc transporter (PF02535); Zinc transporter ZIP4 domain (PF18292)
aten_s0030.g114	-0.85843	NA	Collagen triple helix repeat (20 copies) (PF01391)
aten_s0030.g128	0.189937	Hairy/enhancer-of-split related with YRPW motif protein (Q7KM13)	Helix-loop-helix DNA-binding domain (PF00010)
aten_s0030.g131	-0.163946	Arachidonate 5-lipoxygenase (P48999)	Lipoxygenase (PF00305); PLAT/LH2 domain (PF01477)
aten_s0030.g136	-0.861024	Collagen alpha-2(I) chain (Q01149)	Collagen triple helix repeat (20 copies) (PF01391); Fibrillar collagen C-terminal domain (PF01410)
aten_s0030.g137	-0.356454	Dickkopf-related protein 3 (Q9UBP4)	Dickkopf N-terminal cysteine-rich region (PF04706)
aten_s0030.g18	-0.312496	ATP-dependent zinc metalloprotease FTSH 4, mitochondrial (O80983)	ATPase family associated with various cellular activities (AAA) (PF00004); Peptidase family M41 (PF01434); AAA+ lid domain (PF17862)
aten_s0030.g21	-0.234041	SH3 domain-binding protein 5-like (A4IH82)	SH3 domain-binding protein 5 (SH3BP5) (PF05276)
aten_s0030.g35	-0.744789	Latrophilin Cirl (B3N8M1)	Galactose binding lectin domain (PF02140)
aten_s0030.g37	-1.14779	NA	NA
aten_s0030.g38	-1.06411	NA	NA
aten_s0030.g45	-0.201112	Radial spoke head 1 homolog (Q6VTH5)	MORN repeat (PF02493)
aten_s0030.g47	-0.33054	Protein DBF4 homolog A (Q9QZ41)	DBF zinc finger (PF07535)
aten_s0030.g51	-0.39172	Protein disulfide-isomerase A4 (P08003)	Thioredoxin (PF00085); Thioredoxin-like domain (PF13848)
aten_s0030.g52	-0.115336	Extended synaptotagmin-3 (Q5M7N9)	C2 domain (PF00168); Synaptotagmin-like mitochondrial-lipid-binding domain (PF17047)
aten_s0030.g63	0.226729	NA	NA
aten_s0030.g64	0.240143	TNF receptor-associated factor 4 (Q61382)	TRAF-type zinc finger (PF02176); Ring finger domain (PF13639)
aten_s0030.g66	0.284568	snRNA-activating protein complex subunit 1 (Q4R6W9)	Small nuclear RNA activating complex (SNAPc), subunit 1 (PF09808)
aten_s0030.g67	-0.378112	Partitioning defective 3 homolog (Q8TEW0)	PDZ domain (PF00595); N-terminal of Par3 and HAL proteins (PF12053)
aten_s0030.g74	-0.423262	BTB/POZ domain-containing protein 6 (Q0V9W6)	BTB/POZ domain (PF00651); BTB And C-terminal Kelch (PF07707); PHR domain (PF08005)
aten_s0030.g80	-0.195935	Serine/threonine-protein kinase 11-interacting protein (Q5F479)	Domain found in Dishevelled, Egl-10, and Pleckstrin (DEP) (PF00610); LKB1 serine/threonine kinase interacting protein 1 (PF15904)
aten_s0031.g104	-0.283826	Coiled-coil domain-containing protein 171 (Q6TFL3)	NA
aten_s0031.g11	-0.238897	NA	NA
aten_s0031.g110	-0.237596	Zinc finger protein 608 (Q9ULD9)	NA
aten_s0031.g115	-0.319438	Papilin (Q9EPX2)	Thrombospondin type 1 domain (PF00090); UNC-6/NTR/C345C module (PF01759); ADAM-TS Spacer 1 (PF05986); ADAMTS cysteine-rich domain (PF19236)
aten_s0031.g15	-0.170768	NA	NA
aten_s0031.g18	-0.141997	NA	NA
aten_s0031.g27	0.334885	NA	NA
aten_s0031.g30	-0.128429	Vacuolar protein sorting-associated protein 13A (Q96RL7)	SHR-binding domain of vacuolar-sorting associated protein 13 (PF06650); Autophagy-related protein C terminal domain (PF09333); N-terminal region of Chorein or VPS13 (PF12624); Vacuolar sorting-associated protein 13, N-terminal (PF16908); Vacuolar-sorting-associated 13 protein C-terminal (PF16909); Repeating coiled region of VPS13 (PF16910)
aten_s0031.g36	-0.145439	SUN domain-containing ossification factor (Q9UBS9)	Sad1 / UNC-like C-terminal (PF07738)
aten_s0031.g78	0.230455	Nicalin-1 (Q6NZ07)	Peptidase family M28 (PF04389)
aten_s0031.g85	-0.391408	NA	NA
aten_s0031.g86	-0.253766	NA	MALT1 Ig-like domain (PF18703)
aten_s0031.g87	-0.460871	Histone H2B (P35067)	Core histone H2A/H2B/H3/H4 (PF00125)
aten_s0031.g94	0.447195	Probable gluconokinase (Q54PI5)	Shikimate kinase (PF01202)
aten_s0031.g96	0.155238	Elongation factor 2 (Q90705)	Elongation factor Tu GTP binding domain (PF00009); Elongation factor G C-terminus (PF00679); Elongation factor Tu domain 2 (PF03144); Elongation factor G, domain IV (PF03764); Elongation Factor G, domain III (PF14492)
aten_s0031.g97	-0.316684	E3 ubiquitin-protein ligase TRIM71 (E7FAM5)	Filamin/ABP280 repeat (PF00630); B-box zinc finger (PF00643); NHL repeat (PF01436); Zinc finger, C3HC4 type (RING finger) (PF13920)
aten_s0032.g10	-0.153385	Transcriptional regulator Myc-1 (Q90341)	Helix-loop-helix DNA-binding domain (PF00010); Myc amino-terminal region (PF01056)
aten_s0032.g32	-0.317267	CAD protein (Q91437)	Glutamine amidotransferase class-I (PF00117); Aspartate/ornithine carbamoyltransferase, Asp/Orn binding domain (PF00185); Carbamoyl-phosphate synthase small chain, CPSase domain (PF00988); Amidohydrolase family (PF01979); MGS-like domain (PF02142); Aspartate/ornithine carbamoyltransferase, carbamoyl-P binding domain (PF02729); Carbamoyl-phosphate synthase L chain, ATP binding domain (PF02786); Ca…
aten_s0032.g40	0.263118	NA	NA
aten_s0032.g47	-0.367016	NA	Zinc knuckle (PF00098); Protein of unknown function (DUF1759) (PF03564); Pao retrotransposon peptidase (PF05380); Putative peptidase (DUF1758) (PF05585); Integrase zinc binding domain (PF17921)
aten_s0032.g63	0.400041	NA	NA
aten_s0032.g65	0.155158	Alpha- and gamma-adaptin-binding protein p34 (Q6PD74)	Alpha and gamma adaptin binding protein p34 (PF10199)
aten_s0032.g70	0.174658	Leucine-rich repeat-containing protein 72 (A6H759)	Leucine-rich repeat (PF14580)
aten_s0032.g75	-0.47336	Retrovirus-related Pol polyprotein from transposon 412 (P10394)	Reverse transcriptase (RNA-dependent DNA polymerase) (PF00078); RNase H-like domain found in reverse transcriptase (PF17919)
aten_s0033.g17	-0.190422	A disintegrin and metalloproteinase with thrombospondin motifs 16 (Q8TE57)	Thrombospondin type 1 domain (PF00090); CUB domain (PF00431); Reprolysin (M12B) family zinc metalloprotease (PF01421); Reprolysin family propeptide (PF01562); ADAMTS cysteine-rich domain 2 (PF17771); Thrombospondin type 1 domain (PF19030); ADAMTS cysteine-rich domain (PF19236)
aten_s0033.g22	0.227418	Protein-associating with the carboxyl-terminal domain of ezrin (Q8IZE3)	NA
aten_s0033.g23	-0.228934	Coiled-coil domain-containing protein 18 (Q640L5)	NA
aten_s0033.g29	-0.696097	Senecionine N-oxygenase (Q8MP06)	Flavin-binding monooxygenase-like (PF00743)
aten_s0033.g32	-0.236061	CAP-Gly domain-containing linker protein 4 (Q8CI96)	WW domain (PF00397)
aten_s0033.g33	-0.327107	Ankyrin repeat and EF-hand domain-containing protein 1 (Q9D2J7)	Ankyrin repeat (PF00023); Ankyrin repeats (3 copies) (PF12796)
aten_s0033.g55	0.185762	NA	Death domain (PF00531)
aten_s0033.g57	0.1746	Mitotic checkpoint protein BUB3 (Q1JQB2)	WD domain, G-beta repeat (PF00400)
aten_s0033.g63	-0.355742	Abnormal spindle-like microcephaly-associated protein homolog (P62290)	Calponin homology (CH) domain (PF00307); IQ calmodulin-binding motif (PF00612); Abnormal spindle-like microcephaly-assoc'd, ASPM-SPD-2-Hydin (PF15780)
aten_s0033.g72	0.235264	60S ribosomal protein L7a (Q2TBQ5)	Ribosomal protein L7Ae/L30e/S12e/Gadd45 family (PF01248)
aten_s0033.g73	0.168027	Gem-associated protein 4 (P57678)	NA
aten_s0033.g88	0.318101	Melanopsin (Q4R1I4)	7 transmembrane receptor (rhodopsin family) (PF00001)
aten_s0033.g91	-0.125585	Pre-B-cell leukemia transcription factor 1 (P41778)	Homeodomain (PF00046); PBC domain (PF03792)
aten_s0033.g99	0.251737	Adenosine deaminase-like protein (Q4V9P6)	Adenosine deaminase (PF00962)
aten_s0034.g102	0.130085	Phosphatidylserine decarboxylase proenzyme, mitochondrial (P27465)	Phosphatidylserine decarboxylase (PF02666)
aten_s0034.g11	0.272471	Tachykinin-like peptides receptor 99D (P30975)	7 transmembrane receptor (rhodopsin family) (PF00001)
aten_s0034.g117	0.145126	Uncharacterized WD repeat-containing protein alr2800 (Q8YTC2)	WD domain, G-beta repeat (PF00400); Anaphase-promoting complex subunit 4 WD40 domain (PF12894)
aten_s0034.g128	-1.94535	LON peptidase N-terminal domain and RING finger protein 3 (Q9D4H7)	ATP-dependent protease La (LON) substrate-binding domain (PF02190); RING-type zinc-finger (PF13445); Zinc finger, C3HC4 type (RING finger) (PF13923)
aten_s0034.g131	-0.578224	Hemicentin-1 (Q96RW7)	Thrombospondin type 1 domain (PF00090)
aten_s0034.g133	-0.55038	Collagen alpha-1(XII) chain (Q60847)	von Willebrand factor type A domain (PF00092)
aten_s0034.g134	-0.443617	NA	NA
aten_s0034.g137	-0.216643	Organic cation transporter protein (Q9VCA2)	Sugar (and other) transporter (PF00083)
aten_s0034.g138	-0.322468	Protein unc-93 homolog A (Q6DDL7)	Ion channel regulatory protein UNC-93 (PF05978)
aten_s0034.g14	-0.313792	E3 ubiquitin-protein ligase HERC2 (O95714)	Cytochrome b5-like Heme/Steroid binding domain (PF00173); Regulator of chromosome condensation (RCC1) repeat (PF00415); Zinc finger, ZZ type (PF00569); HECT-domain (ubiquitin-transferase) (PF00632); Anaphase-promoting complex, subunit 10 (APC10) (PF03256); Mib_herc2 (PF06701); Mouse development and cellular proliferation protein Cullin-7 (PF11515); Mind bomb SH3 repeat domain (PF18346)
aten_s0034.g141	-0.18109	Small nuclear ribonucleoprotein Sm D3 (P62320)	LSM domain (PF01423)
aten_s0034.g149	0.15514	DNA-directed RNA polymerase III subunit RPC9 (Q60482)	RNA polymerase Rpb4 (PF03874)
aten_s0034.g159	0.165428	Actin-related protein 2/3 complex subunit 3 (Q9JM76)	ARP2/3 complex ARPC3 (21 kDa) subunit (PF04062)
aten_s0034.g179	0.141041	NA	NA
aten_s0034.g22	-0.158369	Tolloid-like protein 2 (Q9WVM6)	CUB domain (PF00431)
aten_s0034.g25	0.14271	Leucine-rich repeat-containing protein 59 (Q96AG4)	Leucine rich repeat (PF13855)
aten_s0034.g26	0.139725	GRB2-associated-binding protein 1 (Q13480)	PH domain (PF00169)
aten_s0034.g38	-0.209883	Protein Shroom2 (Q09JY9)	PDZ domain (PF00595); Apx/Shroom domain ASD2 (PF08687)
aten_s0034.g39	-0.345155	Deoxycytidylate deaminase (Q5RC69)	Cytidine and deoxycytidylate deaminase zinc-binding region (PF00383)
aten_s0034.g40	0.107877	Protein Red (Q5NVI3)	RED-like protein C-terminal region (PF07807); RED-like protein N-terminal region (PF07808)
aten_s0034.g51	-0.408506	NA	NA
aten_s0034.g58	-0.215165	Pancreatic lipase-related protein 2 (P81139)	Lipase (PF00151)
aten_s0034.g61	-0.146058	Probable serine/threonine-protein kinase pats1 (Q55E58)	Protein tyrosine and serine/threonine kinase (PF07714); Ras of Complex, Roc, domain of DAPkinase (PF08477); TIR domain (PF13676); C-terminal of Roc, COR, domain (PF16095)
aten_s0034.g65	0.207064	NA	NA
aten_s0034.g66	-0.259565	Cryptochrome-1 (Q16526)	DNA photolyase (PF00875); FAD binding domain of DNA photolyase (PF03441)
aten_s0034.g82	-0.168012	Serine/arginine-rich splicing factor 1 (Q5ZML3)	RNA recognition motif. (a.k.a. RRM, RBD, or RNP domain) (PF00076)
aten_s0034.g83	-0.386599	NA	NA
aten_s0034.g84	-0.430432	NA	NA
aten_s0034.g94	-0.172493	Protein dispatched homolog 1 (Q96F81)	Patched family (PF02460); MMPL family (PF03176)
aten_s0035.g100	-0.202528	NA	CAP-Gly domain (PF01302)
aten_s0035.g107	-0.123709	Homocysteine-responsive endoplasmic reticulum-resident ubiquitin-like domain member 2 protein (Q6NYI0)	Ubiquitin family (PF00240)
aten_s0035.g117	-0.329416	NA	NA
aten_s0035.g122	0.319485	NA	NA
aten_s0035.g130	-0.16628	E3 ubiquitin-protein ligase ZNRF1 (F1MM41)	Ring finger domain (PF13639)
aten_s0035.g17	0.276789	Gamma-interferon-inducible lysosomal thiol reductase (A6QPN6)	Gamma interferon inducible lysosomal thiol reductase (GILT) (PF03227)
aten_s0035.g25	-0.202602	Targeting protein for Xklp2 homolog (E2RYF8)	Targeting protein for Xklp2 (TPX2) domain (PF06886); Cell cycle regulated microtubule associated protein (PF12214)
aten_s0035.g35	-0.213103	NA	NA
aten_s0035.g54	0.264269	Protein SYS1 homolog (A7S6Y0)	Integral membrane protein S linking to the trans Golgi network (PF09801)
aten_s0035.g63	-0.441895	Protein C19orf12 homolog (Q08DM5)	NA
aten_s0035.g82	-0.146758	D(5)-like dopamine receptor (P53454)	7 transmembrane receptor (rhodopsin family) (PF00001)
aten_s0035.g85	-0.18904	Lon protease homolog 2, peroxisomal (Q5PQY6)	ATPase family associated with various cellular activities (AAA) (PF00004); ATP-dependent protease La (LON) substrate-binding domain (PF02190); Lon protease (S16) C-terminal proteolytic domain (PF05362)
aten_s0035.g96	0.249011	NA	NA
aten_s0035.g97	0.22857	Calcium/calmodulin-dependent protein kinase type II delta chain (Q5ZKI0)	Protein kinase domain (PF00069)
aten_s0036.g10	0.163599	Sodium/potassium/calcium exchanger 6, mitochondrial (Q6AXS0)	Sodium/calcium exchanger protein (PF01699)
aten_s0036.g12	-0.189355	Arginine/serine-rich coiled-coil protein 2 (Q7ZYR8)	Small acidic protein family (PF15477)
aten_s0036.g15	-0.457704	Lethal(3)malignant brain tumor-like protein 1 (E1C2V1)	SAM domain (Sterile alpha motif) (PF00536); Zinc finger, C2HC type (PF01530); mbt repeat (PF02820)
aten_s0036.g22	-0.213961	Piwi-like protein 1 (Q9JMB7)	PAZ domain (PF02170); Piwi domain (PF02171)
aten_s0036.g33	0.309098	Serine racemase (Q9GZT4)	Pyridoxal-phosphate dependent enzyme (PF00291)
aten_s0036.g49	-0.156187	Malate dehydrogenase, mitochondrial (P04636)	lactate/malate dehydrogenase, NAD binding domain (PF00056); lactate/malate dehydrogenase, alpha/beta C-terminal domain (PF02866)
aten_s0036.g51	-0.221976	Eukaryotic translation initiation factor 4E transporter (Q9NRA8)	Nucleocytoplasmic shuttling protein for mRNA cap-binding EIF4E (PF10477)
aten_s0036.g52	-0.182763	Serine/threonine-protein kinase NLK (E2QWQ2)	Protein kinase domain (PF00069)
aten_s0036.g6	0.188152	Phosphoserine phosphatase (Q5RB83)	haloacid dehalogenase-like hydrolase (PF00702)
aten_s0036.g63	-0.868279	NA	NA
aten_s0036.g72	0.160739	Pantothenate kinase 4 (Q4R4U1)	Damage-control phosphatase ARMT1-like domain (PF01937); Fumble (PF03630)
aten_s0036.g85	0.430498	NA	NA
aten_s0037.g18	-0.258466	Probable methyltransferase TARBP1 (Q13395)	SpoU rRNA Methylase family (PF00588)
aten_s0037.g21	-0.218557	Dorsal-ventral patterning tolloid-like protein 1 (O57460)	CUB domain (PF00431)
aten_s0037.g22	0.261802	Sushi domain-containing protein 2 (Q9UGT4)	Sushi repeat (SCR repeat) (PF00084); von Willebrand factor type D domain (PF00094)
aten_s0037.g34	-0.261227	Kinesin-like protein KIF23 (Q02241)	Kinesin motor domain (PF00225); Arf6-interacting domain of mitotic kinesin-like protein 1 (PF16540)
aten_s0037.g40	0.28057	NA	NA
aten_s0037.g41	-0.782613	CUB and peptidase domain-containing protein 1 (Fragment) (B8V7S0)	Trypsin (PF00089)
aten_s0037.g53	-0.205063	Glutamine-rich protein 2 (Q9H0J4)	Domain of unknown function (DUF4795) (PF16043)
aten_s0037.g56	-0.868108	Collagen triple helix repeat-containing protein 1 (Q8CG08)	Collagen triple helix repeat (20 copies) (PF01391)
aten_s0037.g64	-0.117543	IQ domain-containing protein E (Q6IPM2)	IQ calmodulin-binding motif (PF00612)
aten_s0037.g73	0.196107	NA	NA
aten_s0037.g74	0.169225	Translation initiation factor eIF-2B subunit epsilon (Q64350)	Nucleotidyl transferase (PF00483)
aten_s0037.g84	0.113128	Oxidative stress-induced growth inhibitor 1 (Q9UJX0)	Pyridine nucleotide-disulphide oxidoreductase (PF13738)
aten_s0037.g95	0.11289	Cleavage and polyadenylation specificity factor subunit 1 (Q10569)	CPSF A subunit region (PF03178); Mono-functional DNA-alkylating methyl methanesulfonate N-term (PF10433)
aten_s0038.g20	0.168422	Coiled-coil domain-containing protein 149 (Q6NRH3)	Coiled-coil domain-containing protein 149-A (PF09789)
aten_s0038.g28	-0.327087	NA	NA
aten_s0038.g34	0.38937	NA	NA
aten_s0038.g37	-0.261873	Leucine-rich repeat serine/threonine-protein kinase 2 (Q5S007)	NA
aten_s0038.g43	-0.24315	Cathepsin Z (Q9UBR2)	Papain family cysteine protease (PF00112)
aten_s0038.g44	-0.258533	Hermansky-Pudlak syndrome 1 protein homolog (Q60HF3)	First Longin domain of FUZ, MON1 and HPS1 (PF19036); Second Longin domain of FUZ, MON1 and HPS1 (PF19037); Third Longin domain of FUZ, MON1 and HPS1 (PF19038)
aten_s0038.g48	-0.204329	Disintegrin and metalloproteinase domain-containing protein 12 (Q61824)	Disintegrin (PF00200); Reprolysin (M12B) family zinc metalloprotease (PF01421); Reprolysin family propeptide (PF01562); ADAM cysteine-rich (PF08516)
aten_s0038.g60	-0.227401	CCR4-NOT transcription complex subunit 2 (Q9NZN8)	NOT2 / NOT3 / NOT5 family (PF04153)
aten_s0038.g62	-0.175834	Serine/threonine-protein kinase 33 (Q0VD22)	NA
aten_s0038.g64	-0.295035	Achaete-scute homolog 5 (Q7RTU5)	Helix-loop-helix DNA-binding domain (PF00010)
aten_s0038.g67	-0.455374	Achaete-scute homolog 4 (Q6XD76)	Helix-loop-helix DNA-binding domain (PF00010)
aten_s0038.g86	-0.490366	NA	C-terminal domain of apextrin (PF16977)
aten_s0038.g99	0.198864	Ferric-chelate reductase 1 (Q8K385)	Eukaryotic cytochrome b561 (PF03188); DOMON domain (PF03351)
aten_s0039.g102	-1.40387	NA	NA
aten_s0039.g14	0.221885	Programmed cell death protein 4 (Q98TX3)	MA3 domain (PF02847)
aten_s0039.g15	-0.226503	Cilia- and flagella-associated protein 43 (Q8NDM7)	NA
aten_s0039.g16	0.129826	NA	Ankyrin repeats (many copies) (PF13637)
aten_s0039.g19	-0.170129	Metalloproteinase inhibitor 4 (Q99727)	Tissue inhibitor of metalloproteinase (PF00965)
aten_s0039.g3	-0.26076	Craniofacial development protein 2 (O02751)	NA
aten_s0039.g51	-0.182792	Stabilizer of axonemal microtubules 2 (Q8BQB6)	NA
aten_s0039.g56	-0.309773	Protein phosphatase 1K, mitochondrial (Q6ING9)	Protein phosphatase 2C (PF00481)
aten_s0039.g62	-0.262108	Histone H2A.V (Fragment) (P08991)	Core histone H2A/H2B/H3/H4 (PF00125); C-terminus of histone H2A (PF16211)
aten_s0039.g64	-0.212819	Calcium-activated potassium channel subunit alpha-1 (Q12791)	Calcium-activated BK potassium channel alpha subunit (PF03493); Ion channel (PF07885)
aten_s0039.g67	0.345233	Leucine-rich repeat-containing protein C10orf11 homolog (Q9D9B4)	NA
aten_s0039.g71	0.34668	Zinc finger protein 503 (Q6UFS5)	NA
aten_s0039.g9	-0.191091	Transcription factor Sox-8 (Q6IZ48)	HMG (high mobility group) box (PF00505)
aten_s0040.g108	-0.280317	Metabotropic glutamate receptor 2 (Q14BI2)	Receptor family ligand binding region (PF01094)
aten_s0040.g110	0.279799	Xenotropic and polytropic retrovirus receptor 1 homolog (Q6DD44)	SPX domain (PF03105); EXS family (PF03124)
aten_s0040.g118	0.174308	Steroid 17-alpha-hydroxylase/17,20 lyase (O73853)	Cytochrome P450 (PF00067)
aten_s0040.g122	-0.148973	Endophilin-A2 (Q99961)	BAR domain (PF03114); Variant SH3 domain (PF14604)
aten_s0040.g24	-0.253897	5-hydroxytryptamine receptor 2B (Q8UUG8)	7 transmembrane receptor (rhodopsin family) (PF00001)
aten_s0040.g29	-0.262163	Influenza virus NS1A-binding protein homolog (Q920Q8)	BTB/POZ domain (PF00651); Kelch motif (PF01344); BTB And C-terminal Kelch (PF07707)
aten_s0040.g48	-0.611441	Calumenin-A (B5X186)	EF hand (PF13202); EF-hand domain pair (PF13499)
aten_s0040.g53	0.181458	Ubiquitin-related modifier 1 (A9YUB5)	Urm1 (Ubiquitin related modifier) (PF09138)
aten_s0040.g54	0.168071	60S ribosomal protein L35 (Q6ZWV7)	NA
aten_s0040.g55	-0.189726	NA	NA
aten_s0040.g64	-0.253414	Cadmium/zinc-transporting ATPase HMA2 (Q9SZW4)	E1-E2 ATPase (PF00122); haloacid dehalogenase-like hydrolase (PF00702)
aten_s0040.g70	0.111419	Long-chain fatty acid transport protein 4 (Q4R3Y4)	AMP-binding enzyme (PF00501); AMP-binding enzyme C-terminal domain (PF13193)
aten_s0040.g8	0.409448	Fibroblast growth factor 8 (Q90722)	Fibroblast growth factor (PF00167)
aten_s0041.g39	-0.375496	Apoptosis regulator Bcl-2 (P49950)	Apoptosis regulator proteins, Bcl-2 family (PF00452)
aten_s0041.g41	0.127922	Cyclic AMP-responsive element-binding protein 3-like protein 3 (Q68CJ9)	bZIP transcription factor (PF00170)
aten_s0041.g50	-0.608426	AT-rich interactive domain-containing protein 3C (A6PWV5)	NA
aten_s0041.g55	-0.483515	Zinc finger RNA-binding protein (Q5REX3)	DZF domain (PF07528); Zinc-finger of C2H2 type (PF12874)
aten_s0041.g81	-0.50684	NA	NA
aten_s0042.g116	0.151405	Protein NipSnap homolog 3A (Q9UFN0)	NIPSNAP (PF07978)
aten_s0042.g129	-0.196677	Sn1-specific diacylglycerol lipase alpha (Q9Y4D2)	Lipase (class 3) (PF01764)
aten_s0042.g130	-0.258157	Inner centromere protein A (O13024)	Inner centromere protein, ARK binding region (PF03941)
aten_s0042.g132	0.261179	Protein FAM69A (Q5T7M9)	Protein-kinase domain of FAM69 (PF12260); N-term cysteine-rich ER, FAM69 (PF14875)
aten_s0042.g135	-0.206335	Phenylalanine-4-hydroxylase (Q2KIH7)	Biopterin-dependent aromatic amino acid hydroxylase (PF00351)
aten_s0042.g25	-0.13618	Zinc finger C3H1 domain-containing protein (O60293)	Putative zinc-finger domain (PF10650)
aten_s0042.g34	0.166632	Guanine nucleotide-binding protein subunit beta-2-like 1 (Q4R7Y4)	WD domain, G-beta repeat (PF00400)
aten_s0042.g45	0.393122	Hairy/enhancer-of-split related with YRPW motif protein (Q7KM13)	Helix-loop-helix DNA-binding domain (PF00010); Hairy Orange (PF07527)
aten_s0042.g75	-0.252525	Probable inactive purple acid phosphatase 2 (Q9LMG7)	Calcineurin-like phosphoesterase (PF00149); Iron/zinc purple acid phosphatase-like protein C (PF14008); Purple acid Phosphatase, N-terminal domain (PF16656)
aten_s0042.g78	0.160145	Telomeric repeat-binding factor 2 (O35144)	Myb-like DNA-binding domain (PF00249)
aten_s0042.g82	-0.496294	NA	NA
aten_s0042.g86	0.167142	NA	NA
aten_s0042.g9	-0.243376	Riboflavin-binding protein (P02752)	Folate receptor family (PF03024)
aten_s0042.g90	-0.173241	Protein SFI1 homolog (A9CB34)	NA
aten_s0042.g97	-0.149669	Transient receptor potential cation channel subfamily M member 7 (Q923J1)	Ion transport protein (PF00520); SLOG in TRPM (PF18139)
aten_s0043.g106	-0.510043	NA	NA
aten_s0043.g107	0.12934	Poly(U)-specific endoribonuclease-B (Q503V9)	Endoribonuclease XendoU (PF09412)
aten_s0043.g112	-0.305561	NA	Bacterial protein of unknown function (DUF885) (PF05960)
aten_s0043.g131	0.3392	NA	NA
aten_s0043.g16	-0.350934	Centrosomal protein of 170 kDa protein B (Q498L0)	NA
aten_s0043.g22	0.192769	NA	NA
aten_s0043.g27	0.20204	NA	Putative peptidoglycan binding domain (PF01471)
aten_s0043.g3	-0.172622	Beta,beta-carotene 9',10'-oxygenase (Q99NF1)	Retinal pigment epithelial membrane protein (PF03055)
aten_s0043.g30	-0.144633	Equistatin (P81439)	Thyroglobulin type-1 repeat (PF00086); WAP-type (Whey Acidic Protein) 'four-disulfide core' (PF00095); Antistasin family (PF02822)
aten_s0043.g33	0.275525	NA	Mab-21 protein nucleotidyltransferase domain (PF03281)
aten_s0043.g34	-0.808313	RNA-binding protein 4 (Q9BWF3)	RNA recognition motif. (a.k.a. RRM, RBD, or RNP domain) (PF00076); Zinc knuckle (PF00098)
aten_s0043.g35	-0.485463	Protein sidekick-1 (Q8AV58)	Fibronectin type III domain (PF00041); Ion channel (PF07885)
aten_s0043.g36	-0.428385	Lamin-B receptor (P23913)	Ergosterol biosynthesis ERG4/ERG24 family (PF01222); Lamin-B receptor of TUDOR domain (PF09465)
aten_s0043.g4	-0.297377	Retinoid isomerohydrolase (Q16518)	Retinal pigment epithelial membrane protein (PF03055)
aten_s0043.g45	-0.153015	Neutral alpha-glucosidase AB (Q8BHN3)	Glycosyl hydrolases family 31 (PF01055); Galactose mutarotase-like (PF13802)
aten_s0043.g58	-0.281005	Glycine N-methyltransferase (P13255)	Methyltransferase domain (PF13649)
aten_s0043.g61	0.12986	Ubiquitin-like protein FUBI (P62865)	Ubiquitin family (PF00240); Ribosomal protein S30 (PF04758)
aten_s0043.g62	0.236183	Ras-related protein Rab-13 (P35286)	Ras family (PF00071)
aten_s0043.g67	0.372103	NA	NA
aten_s0043.g91	0.136616	E3 ubiquitin-protein ligase CHFR (Q5RF77)	FHA domain (PF00498); PBZ domain (PF10283); Zinc finger, C3HC4 type (RING finger) (PF13923); Cysteine rich domain with multizinc binding regions (PF17979)
aten_s0043.g95	-0.186137	Clustered mitochondria protein homolog (O75153)	Clustered mitochondria (PF13236); Mitochondrial function, CLU-N-term (PF15044)
aten_s0044.g1	-0.256679	Doublesex- and mab-3-related transcription factor A2 (Q2I327)	DMRTA motif (PF03474)
aten_s0044.g101	0.181355	Elongation factor 1-gamma (P29694)	Glutathione S-transferase, C-terminal domain (PF00043); Elongation factor 1 gamma, conserved domain (PF00647); Glutathione S-transferase, N-terminal domain (PF02798)
aten_s0044.g115	-0.234122	Cilia- and flagella-associated protein 36 (Q7T0S7)	The ARF-like 2 binding protein BART (PF11527)
aten_s0044.g128	-0.472558	NA	NA
aten_s0044.g33	0.419746	NA	NA
aten_s0044.g36	0.150771	Zinc transporter ZIP9 (Q640S1)	ZIP Zinc transporter (PF02535)
aten_s0044.g43	-0.166628	Delta-like protein 1 (P97677)	EGF-like domain (PF00008); Delta serrate ligand (PF01414); N terminus of Notch ligand C2-like domain (PF07657)
aten_s0044.g46	0.366108	Delta(8)-fatty-acid desaturase 2 (Q3EBF7)	Cytochrome b5-like Heme/Steroid binding domain (PF00173); Fatty acid desaturase (PF00487)
aten_s0044.g47	0.401031	NA	NA
aten_s0044.g69	-0.372921	Monocarboxylate transporter 10 (Q91Y77)	Major Facilitator Superfamily (PF07690)
aten_s0044.g75	-0.327471	E3 ubiquitin-protein ligase rnf8-B (Q6NRG0)	FHA domain (PF00498); Zinc finger, C3HC4 type (RING finger) (PF13920)
aten_s0044.g91	0.14769	Protein cornichon homolog 1 (O95406)	Cornichon protein (PF03311)
aten_s0045.g7	-0.194021	Papilin (Q9EPX2)	Thrombospondin type 1 domain (PF00090); ADAM-TS Spacer 1 (PF05986); Immunoglobulin I-set domain (PF07679); PLAC (protease and lacunin) domain (PF08686); Immunoglobulin domain (PF13927); Thrombospondin type 1 domain (PF19030); ADAMTS cysteine-rich domain (PF19236)
aten_s0045.g75	0.594292	NA	NA
aten_s0046.g104	-0.114424	Peroxisomal membrane protein PEX13 (Q92968)	Peroxin 13, N-terminal region (PF04088); Variant SH3 domain (PF14604)
aten_s0046.g108	0.368865	NA	NA
aten_s0046.g114	0.225779	NA	NA
aten_s0046.g116	-0.311048	Homeobox protein TGIF2 (Q8C0Y1)	Homeobox KN domain (PF05920)
aten_s0046.g122	-0.126959	Transcription initiation factor TFIID subunit 2 (Q5ZIT8)	Peptidase family M1 domain (PF01433); Peptidase M1 N-terminal domain (PF17900)
aten_s0046.g126	0.286999	Coiled-coil alpha-helical rod protein 1 (Q8HZ57)	Alpha helical coiled-coil rod protein (HCR) (PF07111)
aten_s0046.g128	-0.256721	Unconventional myosin-XIX (Q5SV80)	Myosin head (motor domain) (PF00063); IQ calmodulin-binding motif (PF00612)
aten_s0046.g154	-0.391894	Kelch-like protein 10 (Q6JEL2)	Kelch motif (PF01344)
aten_s0046.g155	-0.159319	Coiled-coil domain-containing protein 62 (E9PVD1)	NA
aten_s0046.g166	-0.495002	NA	NA
aten_s0046.g174	-0.58605	GREB1-like protein (B9EJV3)	GREB1 N-terminal region (PF15782); GREB1 C-terminal region (PF20267)
aten_s0046.g28	0.327614	NA	NA
aten_s0046.g42	-0.150478	Insulin receptor substrate 1 (Q6P4Y6)	PH domain (PF00169); PTB domain (IRS-1 type) (PF02174)
aten_s0046.g48	-0.404938	NA	Myb/SANT-like DNA-binding domain (PF13873)
aten_s0046.g49	-0.312448	Synaptotagmin-C (P24507)	C2 domain (PF00168)
aten_s0046.g54	-0.344942	Synaptotagmin-C (P24507)	C2 domain (PF00168)
aten_s0046.g55	0.898021	NA	NA
aten_s0046.g56	0.26197	NA	NA
aten_s0046.g63	-0.129381	Kelch-like protein 8 (P59280)	BTB/POZ domain (PF00651); Kelch motif (PF01344); BTB And C-terminal Kelch (PF07707)
aten_s0046.g64	-0.54812	Synaptotagmin-6 (Q5T7P8)	C2 domain (PF00168)
aten_s0046.g65	0.242027	Synaptotagmin 1 (P21521)	C2 domain (PF00168)
aten_s0046.g67	-1.48327	Cryptochrome-1 (Q8QG61)	DNA photolyase (PF00875); FAD binding domain of DNA photolyase (PF03441)
aten_s0046.g7	0.299693	Phosphoserine aminotransferase (P10658)	Aminotransferase class-V (PF00266)
aten_s0046.g76	-0.266874	Zinc finger CCCH domain-containing protein 10 (Q96K80)	Zinc finger C-x8-C-x5-C-x3-H type (and similar) (PF00642); RNA-binding, Nab2-type zinc finger (PF14608)
aten_s0046.g79	-0.144872	RYamide receptor (P25931)	7 transmembrane receptor (rhodopsin family) (PF00001); Concanavalin A-like lectin/glucanases superfamily (PF13385)
aten_s0046.g8	0.256344	NA	NA
aten_s0046.g80	-0.640001	NA	Lectin C-type domain (PF00059)
aten_s0046.g86	-0.124382	Band 4.1-like protein 3 (Q9WV92)	FERM central domain (PF00373); FERM C-terminal PH-like domain (PF09380)
aten_s0046.g88	0.125192	40S ribosomal protein S12 (P84175)	Ribosomal protein L7Ae/L30e/S12e/Gadd45 family (PF01248)
aten_s0046.g9	-0.698792	NA	NA
aten_s0047.g105	0.48209	Melanotransferrin (P08582)	Transferrin (PF00405)
aten_s0047.g109	-0.722138	Cephalotoxin-like protein (Fragment) (B7W114)	EGF-like domain (PF00008); Low-density lipoprotein receptor domain class A (PF00057); Thrombospondin type 1 domain (PF00090)
aten_s0047.g11	0.128053	Serine/threonine-protein kinase plk-1 (P34331)	NA
aten_s0047.g120	-0.164464	Coiled-coil domain-containing protein 178 (Q5BJE1)	NA
aten_s0047.g121	0.142425	Calcium and integrin-binding family member 2 (O75838)	EF-hand domain pair (PF13499)
aten_s0047.g132	-0.136454	Gastric triacylglycerol lipase (P07098)	Partial alpha/beta-hydrolase lipase region (PF04083)
aten_s0047.g15	-0.371657	Metal-response element-binding transcription factor 2 (Q02395)	MYND finger (PF01753)
aten_s0047.g18	-0.370199	E3 ubiquitin-protein ligase TRIM37 (Q6PCX9)	B-box zinc finger (PF00643); MATH domain (PF00917)
aten_s0047.g35	0.350654	Alpha-ketoglutarate-dependent dioxygenase alkB homolog 4 (Q9NXW9)	NA
aten_s0047.g36	0.278606	Leucine-rich repeat and WD repeat-containing protein 1 (B0JZ65)	WD domain, G-beta repeat (PF00400)
aten_s0047.g40	-0.628319	Dimethylaniline monooxygenase [N-oxide-forming] 2 (Q6IRI9)	Flavin-binding monooxygenase-like (PF00743)
aten_s0047.g47	-0.457274	Neuronal acetylcholine receptor subunit alpha-7 (P54131)	Neurotransmitter-gated ion-channel ligand binding domain (PF02931); Neurotransmitter-gated ion-channel transmembrane region (PF02932)
aten_s0047.g48	-0.145518	Glycoprotein 3-alpha-L-fucosyltransferase A (Q9VUL9)	Glycosyltransferase family 10 (fucosyltransferase) C-term (PF00852); Fucosyltransferase, N-terminal (PF17039)
aten_s0047.g67	-0.242441	Thioredoxin domain-containing protein 17 (Q9CQM5)	Eukaryotic protein of unknown function (DUF953) (PF06110)
aten_s0047.g96	-0.249864	Peripheral-type benzodiazepine receptor-associated protein 1 (Q7TNF8)	Variant SH3 domain (PF07653); Variant SH3 domain (PF14604)
aten_s0048.g109	-0.112042	Maestro heat-like repeat-containing protein family member 1 (Q8NDA8)	NA
aten_s0048.g11	0.197122	Transmembrane protein 198 (Q6DFQ7)	NA
aten_s0048.g117	-0.520425	Doublecortin domain-containing protein 2 (Q5DU00)	Doublecortin (PF03607)
aten_s0048.g120	-0.160243	CCR4-NOT transcription complex subunit 1 (A5YKK6)	CCR4-Not complex component, Not1 (PF04054); CCR4-Not complex, Not1 subunit, domain of unknown function DUF3819 (PF12842); CCR4-NOT transcription complex subunit 1 CAF1-binding domain (PF16415); CCR4-NOT transcription complex subunit 1 TTP binding domain (PF16417); CCR4-NOT transcription complex subunit 1 HEAT repeat (PF16418)
aten_s0048.g125	0.176375	Uncharacterized aarF domain-containing protein kinase 5 (Q80V03)	ABC1 atypical kinase-like domain (PF03109)
aten_s0048.g126	0.155083	E3 ubiquitin-protein ligase DZIP3 (Q86Y13)	NACHT domain (PF05729); DZIP3/ hRUL138-like HEPN (PF18738)
aten_s0048.g26	-0.151926	Derlin-1 (Q9BUN8)	Der1-like family (PF04511)
aten_s0048.g27	-0.251845	Riboflavin transporter 2 (B5X4H8)	Protein of unknown function (DUF1011) (PF06237)
aten_s0048.g3	0.168799	Cleft lip and palate transmembrane protein 1-like protein (Q5ZKJ0)	Cleft lip and palate transmembrane protein 1 (CLPTM1) (PF05602)
aten_s0048.g40	-0.18204	Chromodomain Y-like protein 2 (Q9D5D8)	Enoyl-CoA hydratase/isomerase (PF00378); Chromo (CHRromatin Organisation MOdifier) domain (PF00385)
aten_s0048.g48	-0.450219	5-oxoprolinase (O14841)	Hydantoinase/oxoprolinase (PF01968); Hydantoinase B/oxoprolinase (PF02538); Hydantoinase/oxoprolinase N-terminal region (PF05378); Hydantoinase/oxoprolinase C-terminal domain (PF19278)
aten_s0048.g5	-0.375648	Ubiquitin-conjugating enzyme E2 C (P56616)	Ubiquitin-conjugating enzyme (PF00179)
aten_s0048.g6	0.19296	DNA-directed RNA polymerase II subunit RPB3 (P19387)	RNA polymerase Rpb3/RpoA insert domain (PF01000); RNA polymerase Rpb3/Rpb11 dimerisation domain (PF01193)
aten_s0048.g74	-0.172345	Melanocortin receptor 5 (P41149)	7 transmembrane receptor (rhodopsin family) (PF00001)
aten_s0048.g83	-0.38825	Riboflavin transporter 2 (B5X4H8)	Protein of unknown function (DUF1011) (PF06237)
aten_s0048.g88	0.248696	NA	Death domain (PF00531)
aten_s0048.g98	-0.26416	DNA replication factor Cdt1 (Q9I9A7)	DNA replication factor CDT1 like (PF08839); DNA replication factor Cdt1 C-terminal domain (PF16679)
aten_s0049.g104	0.226534	NA	NA
aten_s0049.g109	-0.193884	Leucine-rich repeat-containing protein 9 (Q6ZRR7)	Leucine-rich repeat (PF14580)
aten_s0049.g119	0.149385	40S ribosomal protein S8 (Q8WQI5)	Ribosomal protein S8e (PF01201)
aten_s0049.g124	0.134066	Dynactin subunit 4 (Q9UJW0)	Dynactin p62 family (PF05502)
aten_s0049.g128	0.168174	60S ribosomal protein L30 (P58375)	Ribosomal protein L7Ae/L30e/S12e/Gadd45 family (PF01248)
aten_s0049.g129	0.28755	Tubulin epsilon chain (Q9UJT0)	Tubulin/FtsZ family, GTPase domain (PF00091); Tubulin C-terminal domain (PF03953)
aten_s0049.g133	-0.265223	Regulating synaptic membrane exocytosis protein 2 (Q9JIS1)	C2 domain (PF00168); PDZ domain (PF00595); FYVE-type zinc finger (PF02318)
aten_s0049.g134	-0.172131	ZP domain-containing protein (G8HTB6)	Zona pellucida-like domain (PF00100)
aten_s0049.g140	0.764342	Poly [ADP-ribose] polymerase 14 (Q460N5)	Poly(ADP-ribose) polymerase catalytic domain (PF00644); Macro domain (PF01661)
aten_s0049.g146	-0.203276	Calmodulin-regulated spectrin-associated protein 1 (Q6IRN6)	Microtubule-binding calmodulin-regulated spectrin-associated (PF08683); CAMSAP CH domain (PF11971); Spectrin-binding region of Ca2+-Calmodulin (PF17095)
aten_s0049.g151	-0.328038	Protein disulfide-isomerase A6 (Q63081)	Thioredoxin (PF00085)
aten_s0049.g16	-0.327521	Matrilin-2 (O08746)	Calcium-binding EGF domain (PF07645); Immunoglobulin I-set domain (PF07679); Concanavalin A-like lectin/glucanases superfamily (PF13385)
aten_s0049.g177	0.174645	Rap guanine nucleotide exchange factor 4 (Q8WZA2)	Cyclic nucleotide-binding domain (PF00027); Domain found in Dishevelled, Egl-10, and Pleckstrin (DEP) (PF00610); RasGEF domain (PF00617); RasGEF N-terminal motif (PF00618)
aten_s0049.g18	-0.242276	NA	NA
aten_s0049.g180	0.151671	Helicase POLQ-like (Q2VPA6)	DEAD/DEAH box helicase (PF00270); Helicase conserved C-terminal domain (PF00271); Helix-turn-helix domain (PF20470)
aten_s0049.g183	-0.133982	Male-specific lethal 1-like 1 (A9JRX0)	PEHE domain (PF15275); Dimerisation domain of Male-specific-Lethal 1 (PF16801)
aten_s0049.g19	-0.344887	NA	NA
aten_s0049.g20	-0.242008	NA	NA
aten_s0049.g22	-0.111852	Dyslexia-associated protein KIAA0319-like protein (Q8K135)	Fz domain (PF01392); PKD domain (PF18911)
aten_s0049.g25	-0.29883	Tribbles homolog 2 (Q92519)	Protein kinase domain (PF00069)
aten_s0049.g32	-0.138282	Trafficking protein particle complex subunit 9 (Q96Q05)	Transport protein Trs120 or TRAPPC9, TRAPP II complex subunit (PF08626)
aten_s0049.g35	0.237476	NA	NA
aten_s0049.g36	0.172695	Protein archease (Q2YDE7)	Archease protein family (MTH1598/TM1083) (PF01951)
aten_s0049.g46	-0.257288	Skeletal aspartic acid-rich protein 1 (B3EWY6)	NA
aten_s0049.g49	0.151159	60S ribosomal protein L11 (P46222)	Ribosomal protein L5 (PF00281); ribosomal L5P family C-terminus (PF00673)
aten_s0049.g55	-0.159535	Structural maintenance of chromosomes flexible hinge domain-containing protein 1 (A6NHR9)	SMC proteins Flexible Hinge Domain (PF06470); Histidine kinase-, DNA gyrase B-, and HSP90-like ATPase (PF13589)
aten_s0049.g56	0.132913	Splicing factor 3B subunit 6 (Q9Y3B4)	RNA recognition motif. (a.k.a. RRM, RBD, or RNP domain) (PF00076)
aten_s0049.g59	-0.170258	Dual specificity protein kinase CLK2 (O35491)	Protein kinase domain (PF00069)
aten_s0049.g65	-0.122206	NA	NA
aten_s0049.g78	0.158702	Gamma-tubulin complex component 5 (Q8BKN5)	Gamma tubulin complex component C-terminal (PF04130); Gamma tubulin complex component N-terminal (PF17681)
aten_s0049.g83	-0.211321	NA	NA
aten_s0049.g84	-0.121162	NA	NA
aten_s0049.g87	0.346079	Glucosidase 2 subunit beta (P0CT24)	Glucosidase II beta subunit-like (PF12999)
aten_s0049.g9	-0.347498	NA	NA
aten_s0049.g93	-0.279968	Splicing factor 1 (Q15637)	KH domain (PF00013); Zinc knuckle (PF00098); Splicing factor 1 helix-hairpin domain (PF16275)
aten_s0049.g94	-0.249874	Ankyrin-3 (G5E8K5)	Ankyrin repeat (PF00023); Death domain (PF00531); ZU5 domain (PF00791); Ankyrin repeats (3 copies) (PF12796); Ankyrin repeats (many copies) (PF13637); UPA domain (PF17809)
aten_s0050.g28	-0.159966	Piezo-type mechanosensitive ion channel component 1 (Q92508)	Piezo non-specific cation channel, R-Ras-binding domain (PF12166); Piezo (PF15917)
aten_s0050.g38	0.222331	Diphosphomevalonate decarboxylase (Q5U403)	GHMP kinases N terminal domain (PF00288); Mevalonate 5-diphosphate decarboxylase C-terminal domain (PF18376)
aten_s0050.g5	-0.157465	NACHT domain- and WD repeat-containing protein 1 (Q149M9)	WD domain, G-beta repeat (PF00400)
aten_s0050.g58	0.251656	Nucleolar MIF4G domain-containing protein 1 (Q3UFM5)	MA3 domain (PF02847); MIF4G domain (PF02854)
aten_s0050.g61	-0.575181	Polyprotein P3 (P19199)	Reverse transcriptase (RNA-dependent DNA polymerase) (PF00078)
aten_s0051.g22	0.210767	Protein FAM172A (Q6DIP8)	NA
aten_s0051.g23	-0.191098	Mitogen-activated protein kinase 6 (Q61532)	Protein kinase domain (PF00069)
aten_s0051.g24	-0.156948	Tyrosine-protein phosphatase non-receptor type 9 (Q641Z2)	Protein-tyrosine phosphatase (PF00102); CRAL/TRIO domain (PF00650)
aten_s0051.g25	0.208722	60S ribosomal protein L36 (Q4PM12)	Ribosomal protein L36e (PF01158)
aten_s0051.g26	-0.150691	Phosphoacetylglucosamine mutase (O95394)	Phosphoglucomutase/phosphomannomutase, C-terminal domain (PF00408); Phosphoglucomutase/phosphomannomutase, alpha/beta/alpha domain I (PF02878); Phosphoglucomutase/phosphomannomutase, alpha/beta/alpha domain III (PF02880)
aten_s0051.g31	0.126521	40S ribosomal protein S17 (A5PK63)	Ribosomal S17 (PF00833)
aten_s0051.g33	-0.288057	Fibrillin-2 (Q61555)	TB domain (PF00683); Calcium-binding EGF domain (PF07645); Human growth factor-like EGF (PF12661); Complement Clr-like EGF-like (PF12662)
aten_s0051.g40	-0.272881	Regulator of nonsense transcripts 1 (Q9EPU0)	Type III restriction enzyme, res subunit (PF04851); RNA helicase (UPF2 interacting domain) (PF09416); AAA domain (PF13086); AAA domain (PF13087); RNA helicase UPF1, 1B domain (PF18141)
aten_s0051.g41	0.175867	Cat eye syndrome critical region protein 5 (Q9BXW7)	Haloacid dehalogenase-like hydrolase (PF13344)
aten_s0051.g5	-0.658917	Coadhesin (Fragment) (B3EWZ3)	Thrombospondin type 1 domain (PF00090)
aten_s0051.g50	0.186503	Retinal homeobox protein Rx2 (Q9PVX0)	Homeodomain (PF00046); OAR motif (PF03826)
aten_s0051.g51	-0.365433	Homeobox protein orthopedia (Q6SZ65)	Homeodomain (PF00046); OAR motif (PF03826)
aten_s0051.g55	-0.161379	NA	Bacterial protein of unknown function (DUF885) (PF05960)
aten_s0052.g105	-0.261302	L-asparaginase (Q9U518)	Asparaginase, N-terminal (PF00710); Ankyrin repeats (3 copies) (PF12796); Glutaminase/Asparaginase C-terminal domain (PF17763)
aten_s0052.g106	-0.484421	NA	Lytic polysaccharide mono-oxygenase, cellulose-degrading (PF03067)
aten_s0052.g127	-1.16658	N-acetyl-beta-glucosaminyl-glycoprotein 4-beta-N-acetylgalactosaminyltransferase 1 (Q766D5)	NA
aten_s0052.g131	-0.299397	Uncharacterized protein F36G3.2 (Q09318)	Acetyltransferase (GNAT) family (PF00583); Acetyltransferase (GNAT) domain (PF18014)
aten_s0052.g142	-0.225983	Spectrin beta chain, non-erythrocytic 1 (Q01082)	PH domain (PF00169); Calponin homology (CH) domain (PF00307); Spectrin repeat (PF00435)
aten_s0052.g146	0.205023	Palmitoyltransferase akr1 (Q7S3M5)	DHHC palmitoyltransferase (PF01529)
aten_s0052.g154	0.162174	Thioredoxin-related transmembrane protein 4 (Q8C0L0)	Thioredoxin (PF00085)
aten_s0052.g27	0.116748	Protein Smaug homolog 2 (Q5PRF9)	SAM domain (Sterile alpha motif) (PF00536)
aten_s0052.g29	0.255392	Cell growth regulator with RING finger domain protein 1 (Q8BMJ7)	Zinc finger, C3HC4 type (RING finger) (PF13920)
aten_s0052.g34	0.562999	Serum response factor (P23790)	SRF-type transcription factor (DNA-binding and dimerisation domain) (PF00319)
aten_s0052.g35	0.220648	Protein NRDE2 homolog (Q9H7Z3)	NRDE-2, necessary for RNA interference (PF08424)
aten_s0052.g45	-0.224227	ERO1-like protein beta (Q8R2E9)	Endoplasmic Reticulum Oxidoreductin 1 (ERO1) (PF04137)
aten_s0052.g58	-0.546253	Mucin-like protein (Fragment) (B3EWY9)	Fibronectin type III domain (PF00041); von Willebrand factor type D domain (PF00094); CUB domain (PF00431); Scavenger receptor cysteine-rich domain (PF00530); Nidogen-like (PF06119); Calcium-binding EGF domain (PF07645); Coagulation Factor Xa inhibitory site (PF14670)
aten_s0052.g66	-0.26526	Tectonin beta-propeller repeat-containing protein 2 (O15040)	Tectonin domain (PF19193)
aten_s0052.g76	0.120985	Serine/threonine-protein phosphatase 2A regulatory subunit B'' subunit gamma (Q803V3)	NA
aten_s0052.g83	-0.676605	Interferon alpha-inducible protein 27, mitochondrial (P40305)	Interferon-induced 6-16 family (PF06140)
aten_s0052.g91	0.260091	Acid trehalase-like protein 1 (Q32M88)	Glycosyl hydrolase family 65 central catalytic domain (PF03632)
aten_s0053.g117	-0.247663	Trinucleotide repeat-containing gene 6A protein (Q3UHK8)	DnaJ domain (PF00226)
aten_s0053.g118	-0.148311	Serine/threonine-protein kinase/endoribonuclease IRE2 (Q9Z2E3)	Protein kinase domain (PF00069); Ribonuclease 2-5A (PF06479); PQQ-like domain (PF13360)
aten_s0053.g121	-0.520495	RNA-binding protein with serine-rich domain 1-A (Q5XG24)	RNA recognition motif. (a.k.a. RRM, RBD, or RNP domain) (PF00076)
aten_s0053.g127	-0.25372	Rho GDP-dissociation inhibitor 1 (Q4R4J0)	RHO protein GDP dissociation inhibitor (PF02115)
aten_s0053.g128	-0.353971	Protein disulfide-isomerase 2 (Q17770)	Thioredoxin (PF00085); Thioredoxin-like domain (PF13848)
aten_s0053.g131	-0.227385	Aly/REF export factor 2 (Q9JJW6)	RNA recognition motif. (a.k.a. RRM, RBD, or RNP domain) (PF00076); C-terminal duplication domain of Friend of PRMT1 (PF13865)
aten_s0053.g15	0.282879	Protein Wnt-7b (Q3L254)	wnt family (PF00110)
aten_s0053.g23	-0.405205	NA	NA
aten_s0053.g3	0.117551	Tyrosine-protein kinase BTK (P35991)	SH2 domain (PF00017); SH3 domain (PF00018); PH domain (PF00169); BTK motif (PF00779); Protein tyrosine and serine/threonine kinase (PF07714)
aten_s0053.g31	-0.219108	Splicing factor U2AF 65 kDa subunit (P26368)	RNA recognition motif. (a.k.a. RRM, RBD, or RNP domain) (PF00076)
aten_s0053.g47	-0.331568	Protein sidekick-1 (Q7Z5N4)	Fibronectin type III domain (PF00041); Immunoglobulin I-set domain (PF07679); Immunoglobulin domain (PF13927)
aten_s0053.g50	-0.232597	Myosin heavy chain, striated muscle (P24733)	Myosin head (motor domain) (PF00063); Myosin tail (PF01576); Myosin N-terminal SH3-like domain (PF02736)
aten_s0053.g51	0.153694	Xenotropic and polytropic retrovirus receptor 1 (Q9UBH6)	EXS family (PF03124)
aten_s0053.g52	0.267083	Eukaryotic peptide chain release factor GTP-binding subunit ERF3B (Q149F3)	Elongation factor Tu GTP binding domain (PF00009); Elongation factor Tu C-terminal domain (PF03143); Elongation factor Tu domain 2 (PF03144)
aten_s0053.g65	-0.268352	NA	PH domain (PF00169)
aten_s0053.g74	-0.279628	Meiosis expressed gene 1 protein homolog (A7SMR0)	Meiosis-expressed (PF15163)
aten_s0053.g81	-0.191831	RING finger protein 157 (Q96PX1)	Zinc finger, C3HC4 type (RING finger) (PF13920)
aten_s0053.g88	-0.443086	Scm-like with four MBT domains protein 1 (Q9JMD2)	SAM domain (Sterile alpha motif) (PF00536); mbt repeat (PF02820); SLED domain (PF12140)
aten_s0053.g90	-0.615641	NADP-specific glutamate dehydrogenase (P43793)	Glutamate/Leucine/Phenylalanine/Valine dehydrogenase (PF00208); Glu/Leu/Phe/Val dehydrogenase, dimerisation domain (PF02812)
aten_s0053.g95	-0.294048	Myosin-10 (Q61879)	Myosin head (motor domain) (PF00063); IQ calmodulin-binding motif (PF00612); Myosin tail (PF01576); Myosin N-terminal SH3-like domain (PF02736)
aten_s0054.g22	-0.320315	Pro-Pol polyprotein (O93209)	Integrase core domain (PF00665); Integrase zinc binding domain (PF17921)
aten_s0054.g25	0.156179	Ubiquitin carboxyl-terminal hydrolase BAP1 (C4A0D9)	Ubiquitin carboxyl-terminal hydrolase, family 1 (PF01088); Ubiquitin carboxyl-terminal hydrolases (PF18031)
aten_s0055.g10	-0.310292	Myosin-2 essential light chain (P54357)	EF-hand domain pair (PF13499); EF-hand domain pair (PF13833)
aten_s0055.g101	0.157039	Kynurenine 3-monooxygenase (O15229)	FAD binding domain (PF01494)
aten_s0055.g102	0.252996	Origin recognition complex subunit 3 (Q9UBD5)	Origin recognition complex (ORC) subunit 3 N-terminus (PF07034); Origin recognition complex winged helix C-terminal (PF18137); Origin recognition complex subunit 3 insertion domain (PF19675)
aten_s0055.g115	0.147643	Homeobox protein Nkx-2.2a (Q90481)	Homeodomain (PF00046)
aten_s0055.g117	0.192672	Nicolin-1 (Q9CQM0)	NA
aten_s0055.g126	0.147428	Tetratricopeptide repeat protein 13 (Q8NBP0)	Tetratricopeptide repeat (PF13432)
aten_s0055.g135	-0.173519	Coiled-coil domain-containing protein 97 (Q9DBT3)	Coiled-coil domain containing protein 97-like, C-terminal (PF09747)
aten_s0055.g14	0.180782	Leucine-rich repeat-containing protein 47 (Q505F5)	Leucine rich repeat (PF13855)
aten_s0055.g24	0.115132	Alsin (Q920R0)	Regulator of chromosome condensation (RCC1) repeat (PF00415); Vacuolar sorting protein 9 (VPS9) domain (PF02204); MORN repeat (PF02493)
aten_s0055.g31	-0.216626	Acyl-CoA dehydrogenase family member 11 (B3DMA2)	Acyl-CoA dehydrogenase, C-terminal domain (PF00441); Phosphotransferase enzyme family (PF01636); Acyl-CoA dehydrogenase, middle domain (PF02770); Acyl-CoA dehydrogenase, N-terminal domain (PF02771)
aten_s0055.g38	0.375626	Frizzled-5 (Q8CHL0)	Fz domain (PF01392)
aten_s0055.g44	-0.114269	Cyclin-dependent kinase 14 (Q6DJM7)	Protein kinase domain (PF00069)
aten_s0055.g53	-0.146256	Methylmalonate-semialdehyde dehydrogenase [acylating], mitochondrial (Q02253)	Aldehyde dehydrogenase family (PF00171)
aten_s0055.g54	0.134429	Tubulin polyglutamylase complex subunit 1 (Q99MS8)	Dpy-30 motif (PF05186)
aten_s0055.g57	-0.843156	D site-binding protein (Q60925)	Basic region leucine zipper (PF07716)
aten_s0055.g58	-0.143889	Lupus La protein homolog (P38656)	La domain (PF05383); RNA binding motif (PF08777)
aten_s0055.g6	-0.118499	Pleckstrin homology domain-containing family G member 1 (Q9ULL1)	RhoGEF domain (PF00621)
aten_s0055.g87	0.11157	1-phosphatidylinositol 3-phosphate 5-kinase (Q9Y2I7)	TCP-1/cpn60 chaperonin family (PF00118); Domain found in Dishevelled, Egl-10, and Pleckstrin (DEP) (PF00610); FYVE zinc finger (PF01363); Phosphatidylinositol-4-phosphate 5-Kinase (PF01504)
aten_s0055.g90	-0.171303	Inversin (Q9Y283)	IQ calmodulin-binding motif (PF00612); Ankyrin repeats (3 copies) (PF12796); Ankyrin repeats (many copies) (PF13637)
aten_s0055.g93	0.190298	60S ribosomal protein L11 (Q90YV7)	Ribosomal protein L5 (PF00281); ribosomal L5P family C-terminus (PF00673)
aten_s0055.g97	-0.399356	Protein phosphatase 1 regulatory subunit 27 (Q86WC6)	Ankyrin repeats (many copies) (PF13637)
aten_s0056.g32	0.351266	NA	NA
aten_s0056.g37	0.196643	Protein O-glucosyltransferase 1 (Q8NBL1)	Glycosyl transferase family 90 (PF05686)
aten_s0056.g47	0.123763	NA	EF-hand domain pair (PF13499)
aten_s0056.g50	-0.165528	Uncharacterized protein FLJ43738 (Q6ZUG5)	Domain of unknown function (DUF4550) (PF15084)
aten_s0056.g53	0.18229	Ubiquitin-like protein 4A (A4QND0)	Ubiquitin family (PF00240); Tethering Ubl4a to BAGS domain (PF17840)
aten_s0056.g54	-0.176594	Nuclear transcription factor Y subunit beta (P25210)	Histone-like transcription factor (CBF/NF-Y) and archaeal histone (PF00808)
aten_s0056.g59	-0.128291	Thioredoxin reductase 3 (Q99MD6)	Glutaredoxin (PF00462); Pyridine nucleotide-disulphide oxidoreductase, dimerisation domain (PF02852); Pyridine nucleotide-disulphide oxidoreductase (PF07992)
aten_s0056.g66	-0.188533	Myotubularin-related protein 14 (Q8NCE2)	NA
aten_s0057.g18	0.170107	60S acidic ribosomal protein P2 (P90703)	60s Acidic ribosomal protein (PF00428)
aten_s0057.g20	0.15581	Major vault protein (Q5EAJ7)	Major Vault Protein repeat domain (PF01505); Major Vault Protein repeat domain (PF17794)
aten_s0057.g34	0.328102	CST complex subunit TEN1 (Q9D7K2)	Telomere-capping, CST complex subunit (PF15490)
aten_s0057.g38	0.209504	General transcriptional corepressor TUP1 (P16649)	WD domain, G-beta repeat (PF00400)
aten_s0057.g44	-0.459557	NA	NA
aten_s0058.g107	-0.261472	Marginal zone B- and B1-cell-specific protein (Q561R0)	TLR4 regulator and MIR-interacting MSAP (PF11938)
aten_s0058.g113	0.126583	Serine/threonine-protein kinase RIO3 (O14730)	RIO1 family (PF01163)
aten_s0058.g123	0.166613	NA	Domain of unknown function (DUF4773) (PF15998)
aten_s0058.g125	0.206251	Coiled-coil domain-containing protein 43 (Q6PFL6)	NA
aten_s0058.g126	0.226651	Protein IMPACT (Q642J4)	Uncharacterized protein family UPF0029 (PF01205); RWD domain (PF05773)
aten_s0058.g130	-0.613814	NA	NA
aten_s0058.g131	0.214607	Protein amnionless (Q99JB7)	Amnionless (PF14828)
aten_s0058.g139	0.127438	mRNA-capping enzyme (O55236)	Dual specificity phosphatase, catalytic domain (PF00782); mRNA capping enzyme, catalytic domain (PF01331); mRNA capping enzyme, C-terminal domain (PF03919)
aten_s0058.g144	0.291186	Glutaminase kidney isoform, mitochondrial (P13264)	Glutaminase (PF04960); Ankyrin repeats (3 copies) (PF12796); EF-hand domain (PF17959)
aten_s0058.g148	0.142911	Cytochrome b-c1 complex subunit 7 (P00129)	Ubiquinol-cytochrome C reductase complex 14kD subunit (PF02271)
aten_s0058.g153	-0.22661	Epidermal retinol dehydrogenase 2 (Q8N3Y7)	short chain dehydrogenase (PF00106)
aten_s0058.g2	-0.235457	Probable peptidyl-tRNA hydrolase 2 (O76387)	Peptidyl-tRNA hydrolase PTH2 (PF01981)
aten_s0058.g3	-0.243517	Transmembrane and coiled-coil domains protein 1 (Q69ZZ6)	Predicted transmembrane and coiled-coil 2 protein (PF10267)
aten_s0058.g42	0.129192	60S ribosomal protein L7 (P14148)	Ribosomal protein L30p/L7e (PF00327); Ribosomal L30 N-terminal domain (PF08079)
aten_s0058.g44	0.163798	Palmitoyltransferase ZDHHC6 (Q9CPV7)	DHHC palmitoyltransferase (PF01529)
aten_s0058.g51	0.205102	Probable N-acetyltransferase CML2 (P85118)	Acetyltransferase (GNAT) family (PF00583)
aten_s0058.g54	0.275863	Vesicular inhibitory amino acid transporter (Q6DIV6)	Transmembrane amino acid transporter protein (PF01490)
aten_s0058.g60	-0.131143	RNA-binding protein 38 (Q9H0Z9)	RNA recognition motif. (a.k.a. RRM, RBD, or RNP domain) (PF00076)
aten_s0058.g66	-0.233087	Roundabout homolog 1 (O89026)	Collagen triple helix repeat (20 copies) (PF01391); Immunoglobulin I-set domain (PF07679); PHR domain (PF08005); Immunoglobulin domain (PF13927)
aten_s0058.g67	-0.401635	Collagen alpha-1(XXI) chain (Q641F3)	Collagen triple helix repeat (20 copies) (PF01391); Immunoglobulin I-set domain (PF07679); PHR domain (PF08005)
aten_s0058.g69	0.148147	NADPH oxidase 3 (Q672J9)	Ferric reductase like transmembrane component (PF01794)
aten_s0058.g70	0.165364	Steroid 17-alpha-hydroxylase/17,20 lyase (P70085)	Cytochrome P450 (PF00067)
aten_s0058.g8	-0.115054	Protein unc-45 homolog A (Q9H3U1)	Myosin-binding striated muscle assembly central (PF11701)
aten_s0058.g82	0.121376	Acyl-CoA desaturase (Q92038)	Fatty acid desaturase (PF00487)
aten_s0058.g83	-0.153466	Methylcytosine dioxygenase TET2 (Q6N021)	CXXC zinc finger domain (PF02008); Oxygenase domain of the 2OGFeDO superfamily (PF12851)
aten_s0058.g92	-0.278384	Spermatogenesis-associated protein 6 (Q9NWH7)	Spermatogenesis-assoc protein 6 (PF14909)
aten_s0059.g111	-0.126269	NA	NA
aten_s0059.g15	0.134885	Pyroglutamylated RFamide peptide receptor (P83858)	7 transmembrane receptor (rhodopsin family) (PF00001)
aten_s0059.g23	-0.157855	Midasin (Q9NU22)	von Willebrand factor type A domain (PF00092); AAA domain (dynein-related subfamily) (PF07728); Midasin AAA lid domain (PF17865); Midasin AAA lid domain (PF17867)
aten_s0059.g26	-0.214663	Runt-related transcription factor 1 (Q01196)	Runt domain (PF00853)
aten_s0059.g29	-0.124421	Importin subunit alpha-7 (Q0V7M0)	Armadillo/beta-catenin-like repeat (PF00514); Importin beta binding domain (PF01749)
aten_s0059.g3	-0.210485	NA	NA
aten_s0059.g32	-0.484275	Serine/arginine-rich splicing factor 4 (Q8VE97)	RNA recognition motif. (a.k.a. RRM, RBD, or RNP domain) (PF00076)
aten_s0059.g33	-0.376339	Afadin (Q9QZQ1)	FHA domain (PF00498); PDZ domain (PF00595); Ras association (RalGDS/AF-6) domain (PF00788); DIL domain (PF01843)
aten_s0059.g39	0.32756	Tetratricopeptide repeat protein 28 (Q96AY4)	CHAT domain (PF12770); Tetratricopeptide repeat (PF13424)
aten_s0059.g4	-0.333563	Brefeldin A-inhibited guanine nucleotide-exchange protein 3 (Q3UGY8)	Domain of unknown function (DUF1981) (PF09324); Dimerisation and cyclophilin-binding domain of Mon2 (PF16213); BIG2 C-terminal domain (PF20252)
aten_s0059.g40	-0.15815	Multiple epidermal growth factor-like domains protein 6 (O88281)	EGF-like domain (PF00008); Laminin EGF domain (PF00053); F5/8 type C domain (PF00754)
aten_s0059.g57	-0.122745	NA	NA
aten_s0059.g87	-0.340569	Protein-lysine N-methyltransferase N6AMT2 (Q8WVE0)	Probable N6-adenine methyltransferase (PF10237)
aten_s0059.g9	-2.34933	NA	NA
aten_s0059.g91	-0.30106	POU domain, class 3, transcription factor 2 (P56222)	Homeodomain (PF00046); Pou domain - N-terminal to homeobox domain (PF00157)
aten_s0059.g92	-0.235456	NA	NA
aten_s0059.g94	0.13316	Lateral signaling target protein 2 homolog (Q6ZPK7)	FYVE zinc finger (PF01363); Ankyrin repeats (3 copies) (PF12796)
aten_s0060.g22	-0.164773	Ephrin type-A receptor 4 (Q07496)	Fibronectin type III domain (PF00041); SAM domain (Sterile alpha motif) (PF00536); Ephrin receptor ligand binding domain (PF01404); Tyrosine-protein kinase ephrin type A/B receptor-like (PF07699); Protein tyrosine and serine/threonine kinase (PF07714); Ephrin type-A receptor 2 transmembrane domain (PF14575)
aten_s0060.g37	-0.151594	Prostamide/prostaglandin F synthase (Q28IJ3)	NA
aten_s0060.g50	-0.142914	Chondroitin sulfate synthase 2 (Q8IZ52)	Chondroitin N-acetylgalactosaminyltransferase (PF05679)
aten_s0060.g51	-0.107838	Bromodomain adjacent to zinc finger domain protein 2B (Q9UIF8)	Bromodomain (PF00439); PHD-finger (PF00628); Methyl-CpG binding domain (PF01429); Williams-Beuren syndrome DDT (WSD), D-TOX E motif (PF15613)
aten_s0060.g57	-0.14817	NA	NA
aten_s0060.g62	-0.731637	NA	NA
aten_s0060.g64	-0.715775	Choloylglycine hydrolase (P54965)	Linear amide C-N hydrolases, choloylglycine hydrolase family (PF02275)
aten_s0060.g65	-0.949935	Collagen alpha chain (Fragment) (B8V7R6)	Collagen triple helix repeat (20 copies) (PF01391); Fibrillar collagen C-terminal domain (PF01410)
aten_s0060.g69	-0.180325	Activin receptor type-2B (P27041)	Protein tyrosine and serine/threonine kinase (PF07714)
aten_s0060.g74	-0.841989	Collagen alpha chain (Fragment) (B8V7R6)	Collagen triple helix repeat (20 copies) (PF01391); Fibrillar collagen C-terminal domain (PF01410)
aten_s0060.g76	-0.489805	Coadhesin (Fragment) (B3EWZ3)	Thrombospondin type 1 domain (PF00090); von Willebrand factor type A domain (PF00092)
aten_s0060.g77	-0.613092	Collagen alpha-1(IV) chain (P08120)	Thrombospondin type 1 domain (PF00090); von Willebrand factor type A domain (PF00092); Collagen triple helix repeat (20 copies) (PF01391); Immunoglobulin domain (PF13927)
aten_s0060.g78	-0.949821	Collagen alpha-2(I) chain (P02466)	Collagen triple helix repeat (20 copies) (PF01391); Fibrillar collagen C-terminal domain (PF01410)
aten_s0060.g79	-0.947383	Collagen alpha-2(I) chain (P02466)	Collagen triple helix repeat (20 copies) (PF01391); Fibrillar collagen C-terminal domain (PF01410)
aten_s0060.g80	-0.14826	NGFI-A-binding protein 2 (Q15742)	NAB conserved region 1 (NCD1) (PF04904); NAB conserved region 2 (NCD2) (PF04905)
aten_s0060.g81	-0.480009	Mitochondrial substrate carrier family protein ucpB (B0G143)	Mitochondrial carrier protein (PF00153)
aten_s0061.g17	-0.164198	Serine/threonine-protein kinase WNK1 (Q9JIH7)	Protein kinase domain (PF00069); Oxidative-stress-responsive kinase 1 C-terminal domain (PF12202)
aten_s0061.g2	-0.327195	52 kDa repressor of the inhibitor of the protein kinase (Q9CUX1)	hAT family C-terminal dimerisation region (PF05699); Domain of unknown function (DUF4371) (PF14291)
aten_s0061.g21	-1.40106	NA	Zinc knuckle (PF00098); Pao retrotransposon peptidase (PF05380)
aten_s0061.g33	0.167541	Exosome component 10 (P56960)	HRDC domain (PF00570); 3'-5' exonuclease (PF01612); PMC2NT (NUC016) domain (PF08066)
aten_s0061.g39	-1.09977	Chymotrypsinogen B (P00767)	Trypsin (PF00089); ShK domain-like (PF01549)
aten_s0062.g10	0.223436	NA	TNFR/NGFR cysteine-rich region (PF00020)
aten_s0062.g100	-0.220158	Serine/threonine-protein phosphatase 2A regulatory subunit B'' subunit beta (Q9Y5P8)	EF-hand domain pair (PF13499); EF-hand domain (PF17958)
aten_s0062.g102	0.1732	NA	NA
aten_s0062.g108	0.206237	Hormone-sensitive lipase (P54310)	Hormone-sensitive lipase (HSL) N-terminus (PF06350); alpha/beta hydrolase fold (PF07859)
aten_s0062.g111	-0.327374	PiggyBac transposable element-derived protein 4 (Q96DM1)	Transposase IS4 (PF13843)
aten_s0062.g112	-0.738277	NA	Transposase IS4 (PF13843)
aten_s0062.g117	0.188189	Transmembrane protein 254 (Q5U220)	Transmembrane protein 254 (PF14934)
aten_s0062.g27	-0.23289	Pre-mRNA cleavage complex 2 protein Pcf11 (O94913)	CID domain (PF04818)
aten_s0062.g33	-0.200112	Cyclin-dependent kinase-like 5 (Q3UTQ8)	Protein kinase domain (PF00069)
aten_s0062.g34	-0.151439	Beta-sarcoglycan (A6QP70)	Sarcoglycan complex subunit protein (PF04790)
aten_s0062.g44	-0.3177	Retrovirus-related Pol polyprotein from transposon 17.6 (P04323)	Reverse transcriptase (RNA-dependent DNA polymerase) (PF00078); Zinc knuckle (PF00098); PNMA (PF14893); RNase H-like domain found in reverse transcriptase (PF17919)
aten_s0062.g6	0.28133	Netrin receptor UNC5B-b (C5IAW9)	TNFR/NGFR cysteine-rich region (PF00020); Death domain (PF00531); ZU5 domain (PF00791); UPA domain (PF17217)
aten_s0062.g68	-0.227079	ZP domain-containing protein (G8HTB6)	Zona pellucida-like domain (PF00100)
aten_s0062.g7	0.253165	Membrane glycoprotein UL144 (Q68396)	TNFR/NGFR cysteine-rich region (PF00020)
aten_s0062.g74	-0.453933	Mediator of RNA polymerase II transcription subunit 12-like protein (Q86YW9)	NA
aten_s0062.g79	-0.148204	Protein unc-80 homolog (Q9VB11)	UNC80 N-terminal (PF15778); Protein UNC80 central region (PF19424); Protein UNC80 C-terminal region (PF20262)
aten_s0062.g92	0.429507	Ankyrin repeat domain-containing protein 40 (Q5SUE8)	Ankyrin repeats (many copies) (PF13637)
aten_s0062.g95	0.191616	Bifunctional D-cysteine desulfhydrase/1-aminocyclopropane-1-carboxylate deaminase, mitochondrial (F4HYF3)	Pyridoxal-phosphate dependent enzyme (PF00291)
aten_s0063.g10	-0.145587	Clathrin interactor 1 (Q14677)	ENTH domain (PF01417)
aten_s0063.g20	0.423812	Probable ATP-dependent RNA helicase DDX58 (O95786)	Helicase conserved C-terminal domain (PF00271); Type III restriction enzyme, res subunit (PF04851); C-terminal domain of RIG-I (PF11648); Caspase recruitment domain (PF16739); RIG-I receptor C-terminal domain (PF18119)
aten_s0063.g24	0.194827	cGMP-specific 3',5'-cyclic phosphodiesterase (B4LVU6)	3'5'-cyclic nucleotide phosphodiesterase (PF00233); GAF domain (PF01590)
aten_s0063.g32	-0.140448	Protein FAM53A (Q5ZKN5)	Family of FAM53 (PF15242)
aten_s0063.g34	-0.173126	E3 ubiquitin-protein ligase MARCH5 (Q6GM44)	RING-variant domain (PF12906)
aten_s0063.g36	0.120923	NA	NA
aten_s0063.g40	-0.125666	Protein NDRG1 (Q92597)	Ndr family (PF03096)
aten_s0063.g47	-0.255498	Disintegrin and metalloproteinase domain-containing protein 9 (Q13443)	Thrombospondin type 1 domain (PF00090); Disintegrin (PF00200); F5/8 type C domain (PF00754); Reprolysin (M12B) family zinc metalloprotease (PF01421); Reprolysin family propeptide (PF01562); ADAM cysteine-rich (PF08516)
aten_s0063.g48	-0.201233	Disintegrin and metalloproteinase domain-containing protein 19 (Q9H013)	Thrombospondin type 1 domain (PF00090); F5/8 type C domain (PF00754); Reprolysin (M12B) family zinc metalloprotease (PF01421); Reprolysin family propeptide (PF01562); ADAM cysteine-rich (PF08516)
aten_s0063.g51	-0.309439	Testicular haploid expressed gene protein-like (P0DJG4)	Testicular haploid expressed repeat (PF14912)
aten_s0063.g60	1.55825	NA	Domain of unknown function (DUF4606) (PF15379)
aten_s0063.g61	1.38504	Hepatic leukemia factor (Q16534)	Basic region leucine zipper (PF07716)
aten_s0063.g65	-0.258674	Uncharacterized protein C19orf43 (Q9BQ61)	NA
aten_s0063.g69	-0.173787	PC3-like endoprotease variant B (P29145)	Subtilase family (PF00082); Proprotein convertase P-domain (PF01483); Peptidase S8 pro-domain (PF16470)
aten_s0063.g72	-0.421879	Histone H2A (P35061)	Core histone H2A/H2B/H3/H4 (PF00125); C-terminus of histone H2A (PF16211)
aten_s0063.g73	0.134292	Vesicle-associated membrane protein 7 (Q5ZL74)	Synaptobrevin (PF00957); Regulated-SNARE-like domain (PF13774)
aten_s0063.g75	0.308209	Protein THEM6 (Q6NRK8)	Thioesterase-like superfamily (PF13279)
aten_s0063.g84	-0.459493	Homeobox protein Hox-A3a (Q1KL12)	Homeodomain (PF00046)
aten_s0063.g89	-0.773214	Orexin receptor type 1 (Q0GBZ5)	7 transmembrane receptor (rhodopsin family) (PF00001)
aten_s0063.g9	-0.127581	Proliferation marker protein Ki-67 (P46013)	FHA domain (PF00498); Protein phosphatase 1 binding (PF15276)
aten_s0064.g24	0.176705	DNA (cytosine-5)-methyltransferase 3A (Q4W5Z4)	C-5 cytosine-specific DNA methylase (PF00145); PWWP domain (PF00855); Cysteine rich ADD domain in DNMT3 (PF17980)
aten_s0064.g27	0.205544	Sodium- and chloride-dependent GABA transporter 2 (P31646)	Sodium:neurotransmitter symporter family (PF00209)
aten_s0064.g32	-0.614881	NA	ISXO2-like transposase domain (PF12762)
aten_s0064.g37	-0.304189	NA	Transposase family tnp2 (PF02992)
aten_s0064.g50	0.290748	NA	NA
aten_s0065.g107	1.36367	NA	NA
aten_s0065.g111	0.140885	6-phosphogluconolactonase (P85971)	Glucosamine-6-phosphate isomerases/6-phosphogluconolactonase (PF01182)
aten_s0065.g114	-0.147457	NA	Double-stranded RNA binding motif (PF00035)
aten_s0065.g17	1.18869	NA	NA
aten_s0065.g2	-0.208631	Pre-mRNA-splicing factor ATP-dependent RNA helicase PRP16 (Q17R09)	DEAD/DEAH box helicase (PF00270); Helicase conserved C-terminal domain (PF00271); Helicase associated domain (HA2) (PF04408); Oligonucleotide/oligosaccharide-binding (OB)-fold (PF07717)
aten_s0065.g49	0.380306	NA	NA
aten_s0065.g5	0.27314	NA	NA
aten_s0065.g55	0.465372	Transcription factor MafB (Q90888)	bZIP Maf transcription factor (PF03131)
aten_s0065.g66	0.212218	Ras-related protein Rab-32 (Q13637)	Ras of Complex, Roc, domain of DAPkinase (PF08477)
aten_s0065.g69	-0.201545	SNF-related serine/threonine-protein kinase (Q9NRH2)	Protein kinase domain (PF00069)
aten_s0065.g74	-0.664931	Small nuclear ribonucleoprotein-associated protein B' (Q9N1Q0)	LSM domain (PF01423)
aten_s0065.g80	0.149021	Probable tRNA N6-adenosine threonylcarbamoyltransferase (A7SXZ6)	tRNA N6-adenosine threonylcarbamoyltransferase (PF00814)
aten_s0065.g85	0.121914	Inositol monophosphatase 1 (P20456)	Inositol monophosphatase family (PF00459)
aten_s0065.g87	0.16294	NA	ML domain (PF02221)
aten_s0065.g92	0.173396	Alanine aminotransferase 2 (Q6GM82)	Aminotransferase class I and II (PF00155)
aten_s0065.g96	-0.322898	Alanine aminotransferase 2 (Q8BGT5)	Aminotransferase class I and II (PF00155)
aten_s0067.g103	0.261554	Putative ankyrin repeat protein RF_0381 (Q4UMH6)	Ankyrin repeats (3 copies) (PF12796); Ankyrin repeats (many copies) (PF13637)
aten_s0067.g106	0.170832	Cortactin-binding protein 2 (Q2QLA2)	Ankyrin repeats (many copies) (PF13637)
aten_s0067.g110	0.137356	Charged multivesicular body protein 3 (Q8CGS4)	Snf7 (PF03357)
aten_s0067.g144	-0.225833	Ribose-5-phosphate isomerase (A2TLM1)	Ribose 5-phosphate isomerase A (phosphoriboisomerase A) (PF06026)
aten_s0067.g154	0.274609	Transcription factor LBX1 (Q0P4H6)	Homeodomain (PF00046)
aten_s0067.g165	-0.252078	Radixin (P26044)	FERM N-terminal domain (PF09379)
aten_s0067.g176	-0.214996	Lysyl oxidase homolog 2 (Q08B63)	Fibronectin type II domain (PF00040); Scavenger receptor cysteine-rich domain (PF00530); Lysyl oxidase (PF01186)
aten_s0067.g177	-0.250505	Lysyl oxidase homolog 2 (Q08B63)	Fibronectin type II domain (PF00040); Scavenger receptor cysteine-rich domain (PF00530); Lysyl oxidase (PF01186)
aten_s0067.g18	-0.197036	Oncoprotein-induced transcript 3 protein (Q29RU2)	Sushi repeat (SCR repeat) (PF00084); Zona pellucida-like domain (PF00100); Coagulation Factor Xa inhibitory site (PF14670)
aten_s0067.g184	-0.209355	Solute carrier organic anion transporter family member 4A1 (Q8K078)	Organic Anion Transporter Polypeptide (OATP) family (PF03137); Kazal-type serine protease inhibitor domain (PF07648)
aten_s0067.g188	-0.185209	KAT8 regulatory NSL complex subunit 3 (A2RSY1)	Alpha/beta hydrolase domain (PF20408)
aten_s0067.g195	-0.227198	26S proteasome non-ATPase regulatory subunit 4 (Q58DA0)	Ubiquitin interaction motif (PF02809); von Willebrand factor type A domain (PF13519)
aten_s0067.g20	0.138461	ZP domain-containing protein (G8HTB6)	Zona pellucida-like domain (PF00100)
aten_s0067.g21	0.253017	Oncoprotein-induced transcript 3 protein (Q29RU2)	Zona pellucida-like domain (PF00100)
aten_s0067.g23	0.166935	Oncoprotein-induced transcript 3 protein (Q29RU2)	EGF-like domain (PF00008); Zona pellucida-like domain (PF00100); Concanavalin A-like lectin/glucanases superfamily (PF13385)
aten_s0067.g24	-0.280614	Protein canopy 4 (Q2L6K8)	TLR4 regulator and MIR-interacting MSAP (PF11938)
aten_s0067.g34	0.182358	Probable assembly chaperone of rpl4 (Q1MTN8)	Tetratricopeptide repeat (PF13181)
aten_s0067.g48	0.283739	Transmembrane and ubiquitin-like domain-containing protein 1 (Q3KPV4)	Ubiquitin family (PF00240)
aten_s0067.g59	-0.881281	NA	NA
aten_s0067.g61	0.156331	Nucleolar GTP-binding protein 1 (Q9BZE4)	Nucleolar GTP-binding protein 1 (NOG1) (PF06858); NOGCT (NUC087) domain (PF08155); NOG1 N-terminal helical domain (PF17835)
aten_s0067.g65	0.205797	NA	NA
aten_s0067.g69	-0.180741	Amidase (P95896)	Amidase (PF01425)
aten_s0067.g7	-0.712123	Eukaryotic translation initiation factor 4B (P23588)	RNA recognition motif. (a.k.a. RRM, RBD, or RNP domain) (PF00076)
aten_s0067.g84	-0.742968	NA	Family of unknown function (DUF5641) (PF18701)
aten_s0067.g9	0.174872	NA	NA
aten_s0068.g23	0.171407	Adiponectin receptor protein (Q9VCY8)	Haemolysin-III related (PF03006)
aten_s0068.g28	0.169384	Signal recognition particle subunit SRP68 (Q00004)	RNA-binding signal recognition particle 68 (PF16969)
aten_s0068.g39	-0.145903	Reticulocyte-binding protein 2 homolog a (Q8IDX6)	NA
aten_s0068.g49	1.1392	NA	NA
aten_s0068.g50	0.716138	NA	NA
aten_s0068.g56	-0.242368	Elongation of very long chain fatty acids protein 4 (Q9EQC4)	GNS1/SUR4 family (PF01151)
aten_s0068.g58	-0.232205	ETS-related transcription factor Elf-2 (Q15723)	Ets-domain (PF00178); Sterile alpha motif (SAM)/Pointed domain (PF02198)
aten_s0068.g72	0.201967	RING finger protein 141 (Q6IV57)	Ring finger domain (PF13639)
aten_s0068.g77	-0.150478	Ankyrin repeat and sterile alpha motif domain-containing protein 1B (A5PMU4)	SAM domain (Sterile alpha motif) (PF00536); Phosphotyrosine interaction domain (PTB/PID) (PF00640); SAM domain (Sterile alpha motif) (PF07647); Ankyrin repeats (3 copies) (PF12796)
aten_s0069.g11	0.197346	Uncharacterized protein C20orf96 (Q9NUD7)	Domain of unknown function (DUF4618) (PF15397)
aten_s0069.g16	0.161607	2,4-dienoyl-CoA reductase, mitochondrial (Q64591)	Enoyl-(Acyl carrier protein) reductase (PF13561)
aten_s0069.g28	0.392593	Ras-related protein Rab-30 (Q923S9)	Ras family (PF00071)
aten_s0069.g33	-0.188261	DNA damage-regulated autophagy modulator protein 2 (Q6UX65)	Frag1/DRAM/Sfk1 family (PF10277)
aten_s0069.g43	-0.185682	DNA primase small subunit (P20664)	DNA primase small subunit (PF01896)
aten_s0069.g69	0.137854	D-2-hydroxyglutarate dehydrogenase, mitochondrial (A1L258)	FAD binding domain (PF01565); FAD linked oxidases, C-terminal domain (PF02913)
aten_s0069.g71	0.163103	Protein naked cuticle homolog 2-like (A4ZNR5)	NA
aten_s0069.g9	-0.258726	Calcium-transporting ATPase type 2C member 1 (P98194)	E1-E2 ATPase (PF00122); Cation transporting ATPase, C-terminus (PF00689); haloacid dehalogenase-like hydrolase (PF00702)
aten_s0070.g53	0.296221	NA	NA
aten_s0071.g15	-0.435584	Uncharacterized protein K02A2.6 (Q09575)	Integrase core domain (PF00665)
aten_s0071.g23	-0.266977	NA	Pao retrotransposon peptidase (PF05380)
aten_s0071.g25	-0.933809	NA	Reverse transcriptase (RNA-dependent DNA polymerase) (PF00078)
aten_s0072.g10	-0.251039	Dimethylglycine dehydrogenase, mitochondrial (Q63342)	FAD dependent oxidoreductase (PF01266); Aminomethyltransferase folate-binding domain (PF01571); Glycine cleavage T-protein C-terminal barrel domain (PF08669); FAD dependent oxidoreductase central domain (PF16350)
aten_s0072.g25	-0.184979	C-myc promoter-binding protein (Q7Z401)	DENN (AEX-3) domain (PF02141); dDENN domain (PF03455); uDENN domain (PF03456); Multivesicular body subunit 12 (PF10240); Pentatricopeptide repeat domain (PF13812)
aten_s0072.g30	-0.32925	Transcriptional repressor p66-alpha (Q86YP4)	Coiled-coil and interaction region of P66A and P66B with MBD2 (PF16563)
aten_s0072.g31	-0.190897	NA	NA
aten_s0073.g26	0.147414	Integrator complex subunit 11 (Q5ZIH0)	Zn-dependent metallo-hydrolase RNA specificity domain (PF07521); Beta-Casp domain (PF10996); Metallo-beta-lactamase superfamily domain (PF16661)
aten_s0073.g32	-0.180608	5'-3' exoribonuclease 1 (Q8IZH2)	XRN 5'-3' exonuclease N-terminus (PF03159); Xrn1 helical domain (PF17846); Xrn1 SH3-like domain (PF18129); Exoribonuclease 1 Domain-3 (PF18194); Exoribonuclease Xrn1 D1 domain (PF18332); Exoribonuclease Xrn1 D2/D3 domain (PF18334)
aten_s0074.g18	-0.461099	Sodium leak channel non-selective protein (Q8IZF0)	Ion transport protein (PF00520)
aten_s0074.g21	0.230173	R3H domain-containing protein 4 (Q2KIL7)	R3H-associated N-terminal domain (PF13902)
aten_s0074.g32	-0.412673	Calcium homeostasis endoplasmic reticulum protein (Q8IWX8)	Surp module (PF01805); CID domain (PF04818)
aten_s0074.g35	-0.359337	NA	NA
aten_s0074.g41	-0.404775	Lactadherin (P70490)	von Willebrand factor type A domain (PF00092); von Willebrand factor type D domain (PF00094); F5/8 type C domain (PF00754)
aten_s0074.g45	-0.250348	Cytoplasmic dynein 1 heavy chain 1 (Q9JHU4)	Dynein heavy chain region D6 P-loop domain (PF03028); Dynein heavy chain, N-terminal region 1 (PF08385); Dynein heavy chain, N-terminal region 2 (PF08393); Hydrolytic ATP binding site of dynein motor region (PF12774); P-loop containing dynein motor region (PF12775); Microtubule-binding stalk of dynein motor (PF12777); P-loop containing dynein motor region D4 (PF12780); ATP-binding dynein motor re…
aten_s0074.g47	-0.792553	Collagen alpha-4(VI) chain (A2AX52)	Kunitz/Bovine pancreatic trypsin inhibitor domain (PF00014); Fibronectin type II domain (PF00040); von Willebrand factor type A domain (PF00092)
aten_s0074.g54	-0.299424	Ran-binding protein 3 (Q4R4T9)	RanBP1 domain (PF00638)
aten_s0074.g59	-0.228857	Disintegrin and metalloproteinase domain-containing protein 9 (Q61072)	Thrombospondin type 1 domain (PF00090); Disintegrin (PF00200); F5/8 type C domain (PF00754); Reprolysin (M12B) family zinc metalloprotease (PF01421); Reprolysin family propeptide (PF01562); ADAM cysteine-rich (PF08516)
aten_s0074.g9	0.152918	Protein KRI1 homolog (Q0V8M0)	KRI1-like family (PF05178); KRI1-like family C-terminal (PF12936)
aten_s0075.g22	0.182962	Histamine N-methyltransferase (Q4SBY6)	NA
aten_s0075.g23	0.376839	Dual serine/threonine and tyrosine protein kinase (A2CI35)	Dynamin family (PF00350); Protein tyrosine and serine/threonine kinase (PF07714)
aten_s0075.g25	0.503981	Dual serine/threonine and tyrosine protein kinase (Q67E01)	Dynamin family (PF00350)
aten_s0075.g29	-0.11986	BCL-6 corepressor (Q8CGN4)	Ankyrin repeats (3 copies) (PF12796); BCORL-PCGF1-binding domain (PF16553)
aten_s0075.g33	-0.289542	NA	TNF(Tumour Necrosis Factor) family (PF00229); Collagen triple helix repeat (20 copies) (PF01391)
aten_s0075.g41	-0.437367	Short-chain collagen C4 (Fragment) (P18503)	NA
aten_s0075.g58	-0.793234	Serine/threonine-protein kinase SIK2 (Q9H0K1)	Protein kinase domain (PF00069)
aten_s0075.g61	-0.215058	Serine/threonine-protein kinase SIK3 (Q6P4S6)	Protein kinase domain (PF00069); Kinase associated domain 1 (PF02149)
aten_s0075.g63	-0.226096	NA	Thrombospondin type 1 domain (PF00090)
aten_s0075.g67	0.54502	Angiotensin-converting enzyme (Q6Q4G4)	Angiotensin-converting enzyme (PF01401)
aten_s0075.g80	0.41239	NADPH-dependent aldehyde reductase ARI1 (P53111)	NAD dependent epimerase/dehydratase family (PF01370)
aten_s0075.g82	-0.183275	G2/mitotic-specific cyclin-B3 (P39963)	Cyclin, N-terminal domain (PF00134); Cyclin, C-terminal domain (PF02984)
aten_s0075.g85	-0.247255	Proto-oncogene tyrosine-protein kinase receptor Ret (P35546)	Fibronectin type III domain (PF00041); Protein tyrosine and serine/threonine kinase (PF07714); Immunoglobulin domain (PF13927)
aten_s0075.g9	0.160239	Tubulin-specific chaperone cofactor E-like protein (Q5PQJ7)	Leucine-rich repeat (PF14580)
aten_s0076.g16	-0.382834	NA	NA
aten_s0076.g26	0.177159	Transmembrane protein 209 (Q68FR5)	Cytochrome B561, N terminal (PF09786)
aten_s0076.g30	-0.184182	Conserved oligomeric Golgi complex subunit 5 (Q8C0L8)	Golgi transport complex subunit 5 (PF10392)
aten_s0076.g32	0.182904	Transcription factor HES-4-B (Q90VV1)	Helix-loop-helix DNA-binding domain (PF00010)
aten_s0076.g59	-0.147007	Fibropellin-1 (P10079)	EGF-like domain (PF00008); Human growth factor-like EGF (PF12661)
aten_s0076.g63	-0.166006	Ankyrin repeat domain-containing protein 7 (Q9D504)	Ankyrin repeats (3 copies) (PF12796)
aten_s0076.g71	-0.231196	Hemicentin-1 (D3YXG0)	Thrombospondin type 1 domain (PF00090); Common central domain of tyrosinase (PF00264)
aten_s0076.g9	0.204911	NA	NA
aten_s0077.g1	-0.196233	PHD finger protein 3 (Q92576)	SPOC domain (PF07744)
aten_s0077.g16	0.312127	Smoothened homolog (P97698)	Fz domain (PF01392); Frizzled/Smoothened family membrane region (PF01534)
aten_s0077.g17	-0.149618	BMP-2-inducible protein kinase (Q91Z96)	Protein kinase domain (PF00069)
aten_s0077.g24	-0.194851	Fibropellin-1 (P10079)	EGF-like domain (PF00008)
aten_s0077.g27	-0.188666	Fibropellin-1 (P10079)	EGF-like domain (PF00008)
aten_s0077.g44	-0.313376	Pseudouridine-5'-phosphate glycosidase (Q8RCT3)	pfkB family carbohydrate kinase (PF00294); Indigoidine synthase A like protein (PF04227)
aten_s0077.g47	0.181067	Anosmin-1 (P33005)	Fibronectin type III domain (PF00041)
aten_s0077.g48	-0.118347	ADAM 17-like protease (Q9VAC5)	Disintegrin (PF00200); Reprolysin family propeptide (PF01562); Metallo-peptidase family M12 (PF13688)
aten_s0077.g52	-0.163151	Golgi-specific brefeldin A-resistance guanine nucleotide exchange factor 1 (Q9R1D7)	Sec7 domain (PF01369); Guanine nucleotide exchange factor in Golgi transport N-terminal (PF12783); Dimerisation and cyclophilin-binding domain of Mon2 (PF16213)
aten_s0077.g53	0.343351	Nuclear receptor coactivator 4 (Q13772)	Nuclear coactivator (PF12489)
aten_s0077.g55	-0.285775	Methionine aminopeptidase 1 (Q5ZIM5)	Metallopeptidase family M24 (PF00557); zf-MYND-like zinc finger, mRNA-binding (PF15801)
aten_s0078.g12	0.258853	Transcription factor HES-1-A (Q6IRB2)	Helix-loop-helix DNA-binding domain (PF00010); Hairy Orange (PF07527)
aten_s0078.g13	0.273242	Transcription factor HES-4-A (Q90Z12)	Helix-loop-helix DNA-binding domain (PF00010); Hairy Orange (PF07527)
aten_s0078.g28	0.172483	Beta-2 adrenergic receptor (P54833)	7 transmembrane receptor (rhodopsin family) (PF00001)
aten_s0078.g46	0.184758	STAM-binding protein (O95630)	JAB1/Mov34/MPN/PAD-1 ubiquitin protease (PF01398); USP8 dimerisation domain (PF08969)
aten_s0078.g47	0.166282	Inhibitor of nuclear factor kappa-B kinase subunit alpha (O15111)	IQBAL scaffold dimerization domain (PF18397)
aten_s0078.g66	0.236762	Probable E3 ubiquitin-protein ligase RNF217 (D3YYI7)	IBR domain, a half RING-finger domain (PF01485)
aten_s0078.g7	0.210422	AN1-type zinc finger protein 2B (Q8WV99)	AN1-like Zinc finger (PF01428)
aten_s0078.g78	-0.235826	Ubiquinol-cytochrome-c reductase complex assembly factor 1 (Q9W6I0)	Ubiquinol-cytochrome C chaperone (PF03981)
aten_s0079.g106	0.236625	F-box only protein 4 (Q9UKT5)	ADP-ribosylation factor family (PF00025)
aten_s0079.g108	0.222294	Probable 60S ribosomal protein L37-A (Q9VXX8)	Ribosomal protein L37e (PF01907)
aten_s0079.g110	0.24492	Mitogen-activated protein kinase kinase kinase 1 (Q13233)	Protein kinase domain (PF00069); Ring finger domain (PF13639)
aten_s0079.g117	0.230557	NA	NA
aten_s0079.g121	0.148017	Probable methylcrotonoyl-CoA carboxylase beta chain, mitochondrial (Q9V9A7)	Carboxyl transferase domain (PF01039)
aten_s0079.g35	-0.33788	Serine/arginine-rich splicing factor 7 (Q16629)	RNA recognition motif. (a.k.a. RRM, RBD, or RNP domain) (PF00076); Zinc knuckle (PF00098)
aten_s0079.g39	0.148836	NA	NA
aten_s0079.g52	0.148424	NA	NA
aten_s0079.g53	0.190335	Thioredoxin (Q9BDJ3)	Thioredoxin (PF00085)
aten_s0079.g70	0.347267	NA	NA
aten_s0079.g73	-0.155066	Glutamate carboxypeptidase 2 (P70627)	Transferrin receptor-like dimerisation domain (PF04253); Peptidase family M28 (PF04389)
aten_s0079.g74	-0.356962	Glutamate carboxypeptidase 2 (P70627)	PA domain (PF02225); Transferrin receptor-like dimerisation domain (PF04253); Peptidase family M28 (PF04389)
aten_s0079.g76	-0.181239	Ras-related protein Rab-3A (P20336)	Ras family (PF00071)
aten_s0079.g77	-0.209391	Ras-related protein Rab-3A (P11023)	Ras family (PF00071)
aten_s0079.g97	-0.140356	Store-operated calcium entry-associated regulatory factor (Q0IHF9)	SOCE-associated regulatory factor of calcium homoeostasis (PF06682)
aten_s0080.g23	-0.306919	Kinesin-like protein KIF15 (Q9GYZ0)	NA
aten_s0080.g41	-0.122226	NA	REJ domain (PF02010)
aten_s0080.g43	-0.316188	NA	Protein of unknown function (DUF1759) (PF03564); Pao retrotransposon peptidase (PF05380)
aten_s0081.g10	-0.1441	Zinc metalloproteinase nas-6 (Q9U3S9)	Lectin C-type domain (PF00059); Thrombospondin type 1 domain (PF00090); CUB domain (PF00431); Astacin (Peptidase family M12A) (PF01400)
aten_s0081.g12	-0.200338	Dorsal-ventral patterning tolloid-like protein 1 (O57460)	Lectin C-type domain (PF00059); Thrombospondin type 1 domain (PF00090); Astacin (Peptidase family M12A) (PF01400)
aten_s0081.g17	0.197247	Glucose-6-phosphate exchanger SLC37A4 (O43826)	Major Facilitator Superfamily (PF07690)
aten_s0081.g33	0.540687	NA	NA
aten_s0081.g52	-0.220162	Transposon TX1 uncharacterized 149 kDa protein (P14381)	Endonuclease/Exonuclease/phosphatase family (PF03372)
aten_s0081.g63	0.184833	NA	Family of unknown function (DUF6589) (PF20231)
aten_s0081.g7	-0.289492	Protein TBATA (Q32KL8)	SPATIAL (PF15256)
aten_s0082.g10	1.03281	NA	NA
aten_s0082.g2	0.588475	Beta-galactosidase-1-like protein 2 (Q3UPY5)	Glycosyl hydrolases family 35 (PF01301)
aten_s0082.g24	0.114762	Carbonyl reductase [NADPH] 1 (P48758)	short chain dehydrogenase (PF00106)
aten_s0082.g31	0.191654	Heme oxygenase 1 (P09601)	Heme oxygenase (PF01126)
aten_s0082.g33	0.191766	Late secretory pathway protein AVL9 homolog (Q80U56)	Transport protein Avl9 (PF09794)
aten_s0082.g35	-0.355198	Low affinity immunoglobulin epsilon Fc receptor (P20693)	Lectin C-type domain (PF00059)
aten_s0082.g49	-0.347927	Pyrethroid hydrolase Ces2e (Q8BK48)	Carboxylesterase family (PF00135)
aten_s0082.g67	0.377175	Interferon regulatory factor 1 (P23570)	Interferon regulatory factor transcription factor (PF00605)
aten_s0082.g71	-0.164654	Extended synaptotagmin-2 (A0FGR8)	C2 domain (PF00168); Synaptotagmin-like mitochondrial-lipid-binding domain (PF17047)
aten_s0083.g13	0.123103	Transmembrane and TPR repeat-containing protein 2 (Q56A06)	Protein O-mannosyl-transferase TMTC, DUF1736 (PF08409); Tetratricopeptide repeat (PF13181); Tetratricopeptide repeat (PF13374); TPR repeat (PF13414); Tetratricopeptide repeat (PF13432)
aten_s0083.g21	-0.177023	NA	NA
aten_s0083.g26	0.148719	BTB/POZ domain-containing protein KCTD21 (Q4G0X4)	BTB/POZ domain (PF02214)
aten_s0083.g31	0.349939	NA	NA
aten_s0083.g32	-0.33	Src substrate cortactin (Q14247)	SH3 domain (PF00018); Repeat in HS1/Cortactin (PF02218)
aten_s0083.g34	-0.214199	NA	NA
aten_s0083.g36	0.488704	NA	NA
aten_s0083.g40	0.113182	TBC1 domain family member 15 (Q9CXF4)	Rab-GTPase-TBC domain (PF00566); Rab-binding domain (RBD) (PF12068)
aten_s0083.g50	-0.763481	Hairy/enhancer-of-split related with YRPW motif protein (Q7KM13)	Helix-loop-helix DNA-binding domain (PF00010); Hairy Orange (PF07527)
aten_s0083.g51	-0.48988	NA	NA
aten_s0083.g52	-0.659811	Basic phospholipase A2 S2-22 (P59359)	Phospholipase A2 (PF00068)
aten_s0083.g57	-0.266743	Transcriptional enhancer factor TEF-1 (P28347)	YAP binding domain (PF17725)
aten_s0083.g7	-0.128118	C-type mannose receptor 2 (Q9UBG0)	EGF-like domain (PF00008); Lectin C-type domain (PF00059); PLAT/LH2 domain (PF01477); WSC domain (PF01822); PA14 domain (PF07691); GLEYA domain (PF10528); Concanavalin A-like lectin/glucanases superfamily (PF13385)
aten_s0083.g72	-0.246354	Protein-methionine sulfoxide oxidase mical2b (F1RA39)	Calponin homology (CH) domain (PF00307); Bivalent Mical/EHBP Rab binding domain (PF12130)
aten_s0083.g89	0.159563	HAUS augmin-like complex subunit 8 (Q9BT25)	NA
aten_s0084.g103	-0.117601	Lipoxygenase homology domain-containing protein 1 (C8YR32)	F5/8 type C domain (PF00754); PLAT/LH2 domain (PF01477)
aten_s0084.g131	-0.253165	Lipoxygenase homology domain-containing protein 1 (C8YR32)	PLAT/LH2 domain (PF01477)
aten_s0084.g17	-0.366468	NA	NA
aten_s0084.g30	0.177012	Chloride channel protein 2 (P51788)	Voltage gated chloride channel (PF00654)
aten_s0084.g33	0.243319	Echinoderm microtubule-associated protein-like 1 (O00423)	HELP motif (PF03451); Doublecortin (PF03607)
aten_s0084.g35	0.276841	Protein SCO1 homolog, mitochondrial (Q5SUC9)	SCO1/SenC (PF02630)
aten_s0084.g37	-0.676989	Deformed epidermal autoregulatory factor 1 (Q24180)	SAM domain (Sterile alpha motif) (PF00536); SAND domain (PF01342)
aten_s0084.g38	-0.461071	Inosine-5'-monophosphate dehydrogenase 2 (E9PU28)	IMP dehydrogenase / GMP reductase domain (PF00478); CBS domain (PF00571)
aten_s0084.g54	-0.310842	Synaptotagmin-11 (Q9BT88)	NA
aten_s0084.g6	-0.151054	NA	NA
aten_s0084.g7	-0.19857	Calmodulin (Q9HFY6)	PDZ domain (PF00595); EF-hand domain pair (PF13499)
aten_s0084.g83	-0.196785	Splicing factor 3A subunit 1 (A2VDN6)	Ubiquitin family (PF00240); Surp module (PF01805); Pre-mRNA splicing factor PRP21 like protein (PF12230)
aten_s0085.g12	0.214772	Cofilin (Q4I963)	Cofilin/tropomyosin-type actin-binding protein (PF00241)
aten_s0085.g16	0.19642	SNARE-associated protein Snapin (O95295)	Snapin/Pallidin (PF14712)
aten_s0085.g17	-0.342026	Medium-chain specific acyl-CoA dehydrogenase, mitochondrial (Q3SZB4)	Acyl-CoA dehydrogenase, C-terminal domain (PF00441); Acyl-CoA dehydrogenase, middle domain (PF02770); Acyl-CoA dehydrogenase, N-terminal domain (PF02771)
aten_s0085.g26	-0.490422	Pre-mRNA-splicing factor SYF1 (Q9DCD2)	EGF-like domain (PF00008); Laminin G domain (PF02210); Calcium-binding EGF domain (PF07645); Human growth factor-like EGF (PF12661)
aten_s0085.g37	-0.121252	[F-actin]-methionine sulfoxide oxidase mical1 (E7F9T0)	FAD binding domain (PF01494)
aten_s0085.g5	0.185383	28S ribosomal protein S18b, mitochondrial (Q767K8)	Ribosomal protein S18 (PF01084)
aten_s0085.g53	0.134715	Ribosomal RNA small subunit methyltransferase NEP1 (O35130)	EMG1/NEP1 methyltransferase (PF03587)
aten_s0085.g55	-0.287748	Far upstream element-binding protein 1 (Q32PX7)	KH domain (PF00013); Domain of unknown function (DUF1897) (PF09005)
aten_s0085.g6	0.157827	Zinc finger MYND domain-containing protein 19 (Q7TSV3)	MYND finger (PF01753); HNH endonuclease (PF13392)
aten_s0085.g63	0.192119	General transcription factor 3C polypeptide 5 (Q9Y5Q8)	RNA polymerase III transcription factor (TF)IIIC subunit HTH domain (PF09734); Tau95 Triple barrel domain (PF17682)
aten_s0085.g68	-0.622004	NA	NA
aten_s0085.g74	-0.160939	Serine/threonine kinase-like domain-containing protein STKLD1 (Q80YS9)	Protein kinase domain (PF00069)
aten_s0085.g75	-0.182718	Mechanosensory protein 2 (Q27433)	SPFH domain / Band 7 family (PF01145)
aten_s0085.g76	-0.237067	NA	NA
aten_s0085.g96	-0.186741	Outer dense fiber protein 2 (Q5ZKK5)	NA
aten_s0086.g10	-0.309076	NA	NA
aten_s0086.g34	-0.158846	Mesoderm induction early response protein 1 (Q5ZKT9)	ELM2 domain (PF01448); Mesoderm induction early response protein 1/3 C-terminal (PF19426)
aten_s0086.g37	-0.151687	WD repeat-containing protein 78 (E9PYY5)	WD domain, G-beta repeat (PF00400)
aten_s0086.g38	-0.277689	Transmembrane protease serine 11D (O60235)	Trypsin (PF00089)
aten_s0086.g4	0.237504	NA	NA
aten_s0086.g43	0.229113	ATPase ASNA1 homolog (A7RQM5)	Anion-transporting ATPase (PF02374)
aten_s0086.g44	-0.136849	Peroxiredoxin-1 (P0CB50)	AhpC/TSA family (PF00578); C-terminal domain of 1-Cys peroxiredoxin (PF10417)
aten_s0086.g51	-0.208295	Ergothioneine biosynthesis protein 1 (Q7RX33)	Sulfatase-modifying factor enzyme 1 (PF03781); DinB superfamily (PF12867)
aten_s0086.g57	-0.336426	Ammonium transporter Rh type B-A (Q69D48)	Ammonium Transporter Family (PF00909)
aten_s0086.g59	-0.168132	NA	NA
aten_s0086.g79	-0.327063	Cell division cycle protein 20 homolog (Q12834)	WD domain, G-beta repeat (PF00400); Anaphase-promoting complex subunit 4 WD40 domain (PF12894)
aten_s0086.g8	-0.303265	Microtubule-associated serine/threonine-protein kinase 2 (Q6P0Q8)	Protein kinase domain (PF00069); PDZ domain (PF00595); Domain of unknown function (DUF1908) (PF08926)
aten_s0086.g81	-0.218713	Rapamycin-insensitive companion of mTOR (Q6QI06)	Rapamycin-insensitive companion of mTOR RasGEF_N domain (PF14663); Rapamycin-insensitive companion of mTOR, N-term (PF14664); Rapamycin-insensitive companion of mTOR, middle domain (PF14666); Rapamycin-insensitive companion of mTOR, domain 5 (PF14668)
aten_s0086.g85	0.141504	Ankyrin repeat domain-containing protein 13C (Q8N6S4)	GPCR-chaperone (PF11904); Ankyrin repeats (3 copies) (PF12796)
aten_s0087.g17	-0.374575	Adenomatous polyposis coli protein (Q61315)	Armadillo/beta-catenin-like repeat (PF00514); Adenomatous polyposis coli (APC) repeat (PF18797)
aten_s0087.g22	0.207671	Cytochrome P450 3A2 (P05183)	Cytochrome P450 (PF00067)
aten_s0087.g41	-0.230964	Uncharacterized protein C3orf84 (H3BNL1)	Domain of unknown function with conserved HDNR motif (PF15115)
aten_s0087.g6	0.483109	NA	SH2 domain (PF00017)
aten_s0087.g7	0.269735	Serine/threonine-protein kinase CTR1 (Q05609)	Protein tyrosine and serine/threonine kinase (PF07714)
aten_s0088.g19	-0.149724	Creatinase (P38487)	Metallopeptidase family M24 (PF00557); Creatinase/Prolidase N-terminal domain (PF01321)
aten_s0088.g32	-0.139279	Zinc finger SWIM domain-containing protein 8 (A7E2V4)	NA
aten_s0088.g33	0.1608	40S ribosomal protein S14 (P62264)	Ribosomal protein S11 (PF00411)
aten_s0088.g36	0.109833	Phosphatidate cytidylyltransferase 2 (A0JNC1)	Cytidylyltransferase family (PF01148)
aten_s0089.g14	0.172933	Protein KTI12 homolog (Q0P457)	Chromatin associated protein KTI12 (PF08433)
aten_s0089.g15	0.150167	Thioredoxin domain-containing protein (Q4N4N8)	Thioredoxin (PF00085)
aten_s0089.g29	0.169222	Restriction of telomere capping protein 5 (Q6BHX4)	TLD (PF07534)
aten_s0089.g40	0.164857	40S ribosomal protein S27-like (Q3T0B7)	Ribosomal protein S27 (PF01667)
aten_s0089.g42	-0.295603	DNA-binding protein RFX5 (P48382)	RFX DNA-binding domain (PF02257); RFX5 N-terminal domain (PF18326)
aten_s0089.g49	0.113564	Alsin (P0C5Y8)	RhoGEF domain (PF00621); MORN repeat (PF02493)
aten_s0089.g53	0.170862	Ras-related protein Rab-27A (P23640)	Ras family (PF00071)
aten_s0089.g58	0.178036	Carnosine N-methyltransferase (Q80UY1)	Carnosine N-methyltransferase (PF07942)
aten_s0089.g65	-0.124509	Glutamyl aminopeptidase (Q07075)	Peptidase family M1 domain (PF01433); ERAP1-like C-terminal domain (PF11838); Peptidase M1 N-terminal domain (PF17900)
aten_s0089.g66	0.189368	Probable RNA-dependent RNA polymerase 1 (Q0DXS3)	RNA dependent RNA polymerase (PF05183)
aten_s0089.g77	0.755908	Cytoplasmic polyadenylation element-binding protein 1 (Q5R733)	Cytoplasmic polyadenylation element-binding protein ZZ domain (PF16366); RNA recognition motif (PF16367)
aten_s0089.g79	0.128137	Signal peptide peptidase-like 2B (Q3TD49)	Signal peptide peptidase (PF04258)
aten_s0089.g88	0.138316	Chromatin complexes subunit BAP18 (Q9DCT6)	Myb-like DNA-binding domain (PF00249)
aten_s0089.g90	-0.203033	Zinc transporter ZIP12 (Q5FWH7)	ZIP Zinc transporter (PF02535); Zinc transporter ZIP4 domain (PF18292)
aten_s0090.g3	0.29785	NA	NA
aten_s0091.g10	-0.189291	DNA topoisomerase 2-alpha (P41515)	DNA gyrase B (PF00204); DNA gyrase/topoisomerase IV, subunit A (PF00521); Toprim domain (PF01751); Histidine kinase-, DNA gyrase B-, and HSP90-like ATPase (PF02518); C-terminal associated domain of TOPRIM (PF16898)
aten_s0091.g38	-0.330186	cAMP-dependent protein kinase type II regulatory subunit (Q26619)	Cyclic nucleotide-binding domain (PF00027); Regulatory subunit of type II PKA R-subunit (PF02197)
aten_s0091.g4	-0.137307	Probable 3',5'-cyclic phosphodiesterase pde-5 (P91119)	3'5'-cyclic nucleotide phosphodiesterase (PF00233)
aten_s0091.g50	-0.740113	Nuclear transcription factor Y subunit gamma (Q5E9X1)	Core histone H2A/H2B/H3/H4 (PF00125)
aten_s0091.g60	-0.284536	Uncharacterized protein YML079W (Q03629)	Cupin superfamily (DUF985) (PF06172)
aten_s0091.g62	-0.204439	Fructose-bisphosphate aldolase C (P53448)	Fructose-bisphosphate aldolase class-I (PF00274)
aten_s0091.g66	0.226289	Orexin receptor type 1 (P58307)	7 transmembrane receptor (rhodopsin family) (PF00001)
aten_s0091.g68	-0.2813	Transcription elongation factor SPT6 (Q7KZ85)	S1 RNA binding domain (PF00575); Acidic N-terminal SPT6 (PF14632); SH2 domain (PF14633); Helix-hairpin-helix motif (PF14635); Holliday-junction resolvase-like of SPT6 (PF14639); Helix-turn-helix DNA-binding domain of SPT6 (PF14641); HHH domain (PF17674)
aten_s0091.g69	0.158056	Probable serine incorporator (A7S4N4)	Serine incorporator (Serinc) (PF03348)
aten_s0091.g75	-0.166633	TRAF-type zinc finger domain-containing protein 1 (Q99MM4)	NA
aten_s0091.g77	-0.22594	Ataxin-2-like protein (Q7TQH0)	LsmAD domain (PF06741); Ataxin 2 SM domain (PF14438)
aten_s0092.g10	0.231602	CD63 antigen (P28648)	Tetraspanin family (PF00335)
aten_s0092.g12	0.152364	LARGE xylosyl- and glucuronyltransferase 2 (Q66PG1)	Glycosyl transferase family 8 (PF01501); Glycosyl-transferase for dystroglycan (PF13896)
aten_s0092.g24	-0.120388	UHRF1-binding protein 1-like (A2RSJ4)	N-terminal region of Chorein or VPS13 (PF12624)
aten_s0092.g27	-0.287004	Transmembrane protein 183A (Q8IXX5)	NA
aten_s0092.g40	0.416726	Putative ammonium transporter 1 (P54145)	Ammonium Transporter Family (PF00909)
aten_s0092.g44	0.281984	NA	NA
aten_s0092.g47	0.175764	Endothelin-converting enzyme 1 (P97739)	Peptidase family M13 (PF01431); Peptidase family M13 (PF05649)
aten_s0092.g76	-0.231924	NA	NA
aten_s0092.g79	-0.248741	Beta-1,4-N-acetylgalactosaminyltransferase 3 (Q6L8S8)	NA
aten_s0092.g8	0.86617	Circadian locomoter output cycles protein kaput (Q6YGZ4)	Helix-loop-helix DNA-binding domain (PF00010); PAS fold (PF00989); PAS domain (PF14598)
aten_s0092.g9	0.956451	Williams-Beuren syndrome chromosomal region 27 protein (Q8N6F8)	Methyltransferase domain (PF08241)
aten_s0092.g93	-0.154255	Arylsulfatase B (P50430)	Sulfatase (PF00884)
aten_s0092.g94	-0.546899	Hemicentin-1 (D3YXG0)	Thrombospondin type 1 domain (PF00090); F5/8 type C domain (PF00754)
aten_s0093.g10	-0.226467	Selenium-binding protein 1 (Q569D5)	56kDa selenium binding protein (SBP56) (PF05694)
aten_s0093.g18	-0.233577	Solute carrier family 25 member 44 (Q8BGF9)	Mitochondrial carrier protein (PF00153)
aten_s0093.g19	0.187685	Selenocysteine insertion sequence-binding protein 2 (Q9QX72)	Ribosomal protein L7Ae/L30e/S12e/Gadd45 family (PF01248)
aten_s0093.g25	0.215377	Putative neutral sphingomyelinase (O45870)	Endonuclease/Exonuclease/phosphatase family (PF03372)
aten_s0093.g32	-0.640581	Lipase member K (Q5VXJ0)	Partial alpha/beta-hydrolase lipase region (PF04083)
aten_s0093.g4	-0.114814	Paired amphipathic helix protein Sin3a (Q60520)	Paired amphipathic helix repeat (PF02671); Sin3 family co-repressor (PF08295); C-terminal domain of Sin3a protein (PF16879)
aten_s0093.g44	-0.192636	Protein transport protein Sec31A (Q3UPL0)	NA
aten_s0093.g47	0.181207	Low-density lipoprotein receptor-related protein 8 (Q98931)	Low-density lipoprotein receptor domain class A (PF00057); Low-density lipoprotein receptor repeat class B (PF00058); Complement Clr-like EGF-like (PF12662)
aten_s0093.g51	-0.170413	AT-rich interactive domain-containing protein 2 (Q68CP9)	ARID/BRIGHT DNA binding domain (PF01388); RFX DNA-binding domain (PF02257)
aten_s0093.g54	-0.192443	Uncharacterized protein KIAA2012 homolog (A7YY35)	NA
aten_s0093.g61	0.466723	Prosaposin (P26779)	Saposin A-type domain (PF02199)
aten_s0093.g63	0.12477	Protein couch potato (Q01617)	RNA recognition motif. (a.k.a. RRM, RBD, or RNP domain) (PF00076)
aten_s0093.g69	-0.331607	Dihydrofolate reductase (P28019)	Dihydrofolate reductase (PF00186)
aten_s0093.g79	-0.347672	Cleavage stimulation factor subunit 3 (Q99LI7)	Suppressor of forked protein (Suf) (PF05843)
aten_s0093.g84	-0.239561	Apoptosis regulator R1 (Fragment) (Q91827)	Apoptosis regulator proteins, Bcl-2 family (PF00452)
aten_s0093.g9	-0.31005	Transcription factor 12 (Q99081)	Helix-loop-helix DNA-binding domain (PF00010)
aten_s0093.g91	-0.14309	Sodium- and chloride-dependent glycine transporter 2 (Q9Y345)	Sodium:neurotransmitter symporter family (PF00209)
aten_s0094.g10	-0.199297	Melanopsin-A (Q2KNE5)	7 transmembrane receptor (rhodopsin family) (PF00001)
aten_s0094.g12	-0.406029	Long-chain-fatty-acid--CoA ligase 1 (Q9JID6)	AMP-binding enzyme (PF00501); AMP-binding enzyme C-terminal domain (PF13193)
aten_s0094.g14	-0.314951	Long-chain-fatty-acid--CoA ligase 1 (Q9JID6)	AMP-binding enzyme (PF00501); AMP-binding enzyme C-terminal domain (PF13193)
aten_s0094.g16	0.289813	Long-chain-fatty-acid--CoA ligase 6 (Q9UKU0)	AMP-binding enzyme (PF00501); AMP-binding enzyme C-terminal domain (PF13193)
aten_s0094.g30	-0.289252	Bifunctional coenzyme A synthase (Q8MIR4)	Dephospho-CoA kinase (PF01121); Cytidylyltransferase-like (PF01467)
aten_s0094.g31	-0.326636	Glutamine-dependent NAD(+) synthetase (Q5ZMA6)	Carbon-nitrogen hydrolase (PF00795); NAD synthase (PF02540)
aten_s0094.g32	-0.337253	Proteasomal ubiquitin receptor ADRM1 (Q6NZ09)	Proteasome complex subunit Rpn13 ubiquitin receptor (PF04683); UCH-binding domain (PF16550)
aten_s0094.g39	-0.323309	Integrin-alpha FG-GAP repeat-containing protein 2 (Q91WI7)	Integrin-alpha FG-GAP repeat-containing protein 2 (PF15907)
aten_s0094.g49	-0.158128	Myosin light chain kinase, smooth muscle (P29294)	Protein kinase domain (PF00069); Immunoglobulin I-set domain (PF07679)
aten_s0094.g6	-0.261971	Mitochondrial import inner membrane translocase subunit tim23 (Q9USM7)	Tim17/Tim22/Tim23/Pmp24 family (PF02466)
aten_s0095.g34	-0.233063	Monocarboxylate transporter 10 (A1L1W9)	Major Facilitator Superfamily (PF07690)
aten_s0095.g36	0.179946	Lambda-crystallin homolog (Q5RDZ2)	3-hydroxyacyl-CoA dehydrogenase, C-terminal domain (PF00725); 3-hydroxyacyl-CoA dehydrogenase, NAD binding domain (PF02737)
aten_s0095.g47	0.185522	NA	NA
aten_s0096.g104	-0.223011	Sodium/glucose cotransporter 5 (Q5FY69)	Sodium:solute symporter family (PF00474)
aten_s0096.g117	0.214269	Calcium-independent phospholipase A2-gamma (Q5XTS1)	Patatin-like phospholipase (PF01734)
aten_s0096.g119	-0.221802	Cadherin EGF LAG seven-pass G-type receptor 1 (O35161)	7 transmembrane receptor (Secretin family) (PF00002); EGF-like domain (PF00008); Cadherin domain (PF00028); GPCR proteolysis site, GPS, motif (PF01825); Laminin G domain (PF02210); GPCR-Autoproteolysis INducing (GAIN) domain (PF16489)
aten_s0096.g22	-0.183303	Axonemal dynein light chain domain-containing protein 1 (Q5T1B0)	Axonemal dynein light chain (PF10211)
aten_s0096.g41	-0.173064	Tyrosine-protein phosphatase non-receptor type 12 (P35831)	Protein-tyrosine phosphatase (PF00102)
aten_s0096.g47	-0.162784	Phosphate carrier protein, mitochondrial (Q8VEM8)	Mitochondrial carrier protein (PF00153)
aten_s0096.g5	-0.608002	Short transient receptor potential channel 7 (Q9HCX4)	NA
aten_s0096.g54	0.122433	Voltage-dependent calcium channel type D subunit alpha-1 (Q24270)	Ion transport protein (PF00520); Voltage gated calcium channel IQ domain (PF08763); Voltage-gated calcium channel subunit alpha, C-term (PF16885); Voltage-dependent L-type calcium channel, IQ-associated (PF16905)
aten_s0096.g55	-0.332861	Mesencephalic astrocyte-derived neurotrophic factor (P55145)	ARMET, C-terminal (PF10208); ARMET, N-terminal (PF20145)
aten_s0096.g58	0.32579	Archaemetzincin-2 (Q400C8)	Peptidase family M54 (PF07998)
aten_s0096.g59	0.146892	Monoglyceride lipase (Q99685)	Serine aminopeptidase, S33 (PF12146)
aten_s0096.g60	0.133646	ER degradation-enhancing alpha-mannosidase-like protein 1 (Q925U4)	Glycosyl hydrolase family 47 (PF01532)
aten_s0096.g76	-0.248532	Membrane-associated guanylate kinase, WW and PDZ domain-containing protein 3 (A1A5G4)	WW domain (PF00397); PDZ domain (PF00595); Guanylate kinase (PF00625)
aten_s0096.g84	0.183402	Solute carrier family 35 member E3 (Q1JQ66)	Triose-phosphate Transporter family (PF03151)
aten_s0096.g86	-0.150358	Ankyrin repeat and BTB/POZ domain-containing protein 1 (Q969K4)	BTB/POZ domain (PF00651); Ankyrin repeats (3 copies) (PF12796)
aten_s0096.g87	-0.174926	Ubiquitin-conjugating enzyme E2 H (Q32LN1)	Ubiquitin-conjugating enzyme (PF00179)
aten_s0096.g95	-0.123437	Hydroxyacid-oxoacid transhydrogenase, mitochondrial (Q6P371)	Iron-containing alcohol dehydrogenase (PF00465)
aten_s0096.g96	-0.383471	NA	GREB1 N-terminal region (PF15782)
aten_s0097.g18	-0.255026	Quinone oxidoreductase 1 (P28304)	Zinc-binding dehydrogenase (PF00107); Alcohol dehydrogenase GroES-like domain (PF08240)
aten_s0097.g20	-0.20787	DNA-directed RNA polymerase, mitochondrial (Q8BKF1)	DNA-dependent RNA polymerase (PF00940); Pentatricopeptide repeat domain (PF13812); DNA-directed RNA polymerase N-terminal (PF14700)
aten_s0097.g21	-1.01359	Collagen alpha-1(XXVII) chain B (A0MSJ1)	Collagen triple helix repeat (20 copies) (PF01391); Fibrillar collagen C-terminal domain (PF01410)
aten_s0097.g34	-0.195304	EH domain-binding protein 1 (Q69ZW3)	Calponin homology (CH) domain (PF00307); Bivalent Mical/EHBP Rab binding domain (PF12130)
aten_s0098.g27	-0.153667	Importin subunit beta-1 (P70168)	Importin-beta N-terminal domain (PF03810); HEAT-like repeat (PF13513)
aten_s0098.g46	0.179282	Uncharacterized protein C2orf61 (Q8N801)	NA
aten_s0098.g47	0.373254	NA	P2X purinoreceptor 7 intracellular domain (PF20478)
aten_s0098.g8	0.275811	Beta-2 adrenergic receptor (Q9TST5)	7 transmembrane receptor (rhodopsin family) (PF00001)
aten_s0099.g38	0.122551	Dolichyl-diphosphooligosaccharide--protein glycosyltransferase subunit 1 (Q5RFB6)	Ribophorin I (PF04597)
aten_s0099.g39	0.322392	NA	Fanconi anemia group F protein (FANCF) (PF11107)
aten_s0099.g40	-0.124027	Transcriptional regulator ATRX (Q7YQM4)	BEN domain (PF10523)
aten_s0099.g46	-0.422861	Kinesin-like protein KIF9 (Q9WV04)	Kinesin motor domain (PF00225)
aten_s0099.g47	-0.614831	Probable serine/threonine-protein kinase DDB_G0275165 (Q869X3)	Protein tyrosine and serine/threonine kinase (PF07714)
aten_s0099.g61	-0.140149	MBT domain-containing protein 1 (Q32N90)	SAM domain (Sterile alpha motif) (PF00536); mbt repeat (PF02820); SLED domain (PF12140)
aten_s0099.g67	-0.359839	NA	NA
aten_s0099.g68	-0.567835	NA	NA
aten_s0099.g69	-0.121369	NA	NA
aten_s0099.g71	-0.445199	LON peptidase N-terminal domain and RING finger protein 3 (Q496Y0)	ATP-dependent protease La (LON) substrate-binding domain (PF02190); RING-type zinc-finger (PF13445); Zinc finger, C3HC4 type (RING finger) (PF13923)
aten_s0099.g73	-0.220451	von Willebrand factor A domain-containing protein 3B (Q502W6)	von Willebrand factor type A domain (PF13768); Domain of unknown function (DUF4537) (PF15057)
aten_s0100.g12	0.216416	Myosin-IIIb (Q8WXR4)	SH2 domain (PF00017); Myosin head (motor domain) (PF00063)
aten_s0100.g15	-0.117162	Alpha-aminoadipic semialdehyde dehydrogenase (P49419)	Aldehyde dehydrogenase family (PF00171)
aten_s0100.g16	-0.207374	Fructose-1,6-bisphosphatase 1 (P00637)	Fructose-1-6-bisphosphatase, N-terminal domain (PF00316); Fructose-1-6-bisphosphatase, C-terminal domain (PF18913)
aten_s0100.g33	0.233948	Protein btn-1 (Q7SC45)	CLN3 protein (PF02487)
aten_s0100.g37	-0.164816	Lon protease homolog, mitochondrial (Q59HJ6)	ATPase family associated with various cellular activities (AAA) (PF00004); ATP-dependent protease La (LON) substrate-binding domain (PF02190); Lon protease (S16) C-terminal proteolytic domain (PF05362)
aten_s0100.g39	0.163551	Tetraspanin-3 (Q9QY33)	Tetraspanin family (PF00335)
aten_s0100.g49	-0.281525	Stabilizer of axonemal microtubules 1 (Q4R7D3)	NA
aten_s0100.g5	0.168459	m7GpppN-mRNA hydrolase (Q9CYC6)	NUDIX domain (PF00293); Dcp2, box A domain (PF05026)
aten_s0100.g64	0.140689	NA	NA
aten_s0101.g11	0.176855	Little elongation complex subunit 2 (Q3UZ18)	NMDA receptor-regulated gene protein 2 C-terminus (PF10505)
aten_s0101.g12	0.178884	N-acetyl-beta-glucosaminyl-glycoprotein 4-beta-N-acetylgalactosaminyltransferase 1 (Q76KP1)	Chondroitin N-acetylgalactosaminyltransferase (PF05679); PA14 domain (PF07691)
aten_s0101.g13	0.204874	DTW domain-containing protein 1 (Q28I29)	DTW domain (PF03942)
aten_s0101.g14	0.146191	Elongation factor 1-beta (P30151)	EF-1 guanine nucleotide exchange domain (PF00736); Eukaryotic elongation factor 1 beta central acidic region (PF10587)
aten_s0101.g15	-0.337237	CLIP-associating protein 1 (Q80TV8)	CLASP N terminal (PF12348)
aten_s0101.g17	0.15634	Gamma-butyrobetaine dioxygenase (P80193)	Taurine catabolism dioxygenase TauD, TfdA family (PF02668)
aten_s0101.g2	-0.19324	Polycystic kidney disease protein 1-like 2 (Q7TN88)	PLAT/LH2 domain (PF01477); GPCR proteolysis site, GPS, motif (PF01825); REJ domain (PF02010); Polycystin cation channel (PF08016); Concanavalin A-like lectin/glucanases superfamily (PF13385); Polycystin domain (PF20519)
aten_s0101.g24	-0.305784	Pulmonary surfactant-associated protein D (P35248)	NA
aten_s0101.g27	-0.533174	Transformation/transcription domain-associated protein (Q9Y4A5)	FATC domain (PF02260)
aten_s0101.g28	-0.176439	Transformation/transcription domain-associated protein (Q9Y4A5)	FAT domain (PF02259); Tra1 HEAT repeat central region (PF20175); Tra1 HEAT repeat ring region (PF20206)
aten_s0101.g3	-0.247645	Tubulin alpha-1C chain (Q9BQE3)	Tubulin/FtsZ family, GTPase domain (PF00091); Tubulin C-terminal domain (PF03953)
aten_s0101.g50	-0.28235	Serine/threonine-protein phosphatase 5 (Q60676)	CHAT domain (PF12770)
aten_s0102.g11	0.238571	NA	NA
aten_s0102.g18	-0.186523	Histone-lysine N-methyltransferase, H3 lysine-79 specific (Q8TEK3)	Histone methylation protein DOT1 (PF08123)
aten_s0102.g36	0.120272	Tumor protein p73 (Q9XSK8)	P53 DNA-binding domain (PF00870)
aten_s0102.g42	0.277053	NA	Domain of unknown function (DUF4470) (PF14737)
aten_s0102.g43	0.225864	Solute carrier family 35 member E1 (Q96K37)	Triose-phosphate Transporter family (PF03151)
aten_s0103.g10	-0.147393	NA	NA
aten_s0103.g21	-0.366054	Putative tyrosinase-like protein tyr-3 (Q19673)	ShK domain-like (PF01549)
aten_s0103.g7	-0.305629	NA	NA
aten_s0104.g33	0.126828	NA	NA
aten_s0104.g35	-0.121474	Low-density lipoprotein receptor-related protein 6 (O88572)	Low-density lipoprotein receptor repeat class B (PF00058); Scavenger receptor cysteine-rich domain (PF00530); Coagulation Factor Xa inhibitory site (PF14670)
aten_s0104.g47	-1.36055	NA	NA
aten_s0105.g8	-0.127415	Peptidyl-prolyl cis-trans isomerase B1 (P0C1H9)	Cyclophilin type peptidyl-prolyl cis-trans isomerase/CLD (PF00160)
aten_s0106.g16	-0.532152	Heat shock cognate 71 kDa protein (Q90473)	Hsp70 protein (PF00012)
aten_s0106.g17	-0.452432	Heat shock cognate 71 kDa protein (P63018)	Hsp70 protein (PF00012)
aten_s0106.g22	0.20316	Ribosome biogenesis protein NSA2 homolog (Q9CR47)	Ribosomal protein S8e (PF01201)
aten_s0106.g25	0.185852	Protein KRTCAP2 homolog (Q5Q995)	Keratinocyte-associated protein 2 (PF09775)
aten_s0106.g3	0.303768	MIP18 family protein FAM96A (Q9H5X1)	Iron-sulfur cluster assembly protein (PF01883)
aten_s0106.g42	0.115362	E3 ubiquitin-protein ligase RNF115 (Q9Y4L5)	Ring finger domain (PF13639)
aten_s0106.g48	-0.677972	Putative histone-lysine N-methyltransferase PRDM6 (Q9NQX0)	Zinc finger, C2H2 type (PF00096); SET domain (PF00856)
aten_s0106.g5	-0.142752	DELTA-alicitoxin-Pse2b (P58912)	MAC/Perforin domain (PF01823)
aten_s0106.g53	0.401603	Putative histone-lysine N-methyltransferase PRDM6 (Q9NQX0)	Zinc finger, C2H2 type (PF00096); SET domain (PF00856)
aten_s0106.g55	-0.245621	Putative histone-lysine N-methyltransferase PRDM6 (Q3UZD5)	NA
aten_s0106.g59	-0.183479	Protein SMG5 (Q6ZPY2)	PIN domain (PF13638)
aten_s0107.g13	-0.336929	von Willebrand factor A domain-containing protein 3A (Q3UVV9)	von Willebrand factor type A domain (PF13768); Domain of unknown function (DUF4537) (PF15057)
aten_s0107.g21	0.135227	NA	NA
aten_s0107.g27	-0.153615	N-acetylated-alpha-linked acidic dipeptidase 2 (Q9CZR2)	PA domain (PF02225); Transferrin receptor-like dimerisation domain (PF04253); Peptidase family M28 (PF04389)
aten_s0107.g28	-0.129111	Collagen alpha-1(XII) chain (Q99715)	von Willebrand factor type A domain (PF00092)
aten_s0107.g32	-0.229111	NA	NA
aten_s0107.g33	-0.381318	NA	NA
aten_s0107.g37	-0.742676	NA	NA
aten_s0107.g39	-0.402876	NA	NA
aten_s0107.g41	-0.295325	NA	NA
aten_s0107.g46	-0.374901	Zinc finger MIZ domain-containing protein 2 (Q8CIE2)	MIZ/SP-RING zinc finger (PF02891); Zmiz1 N-terminal tetratricopeptide repeat domain (PF18028)
aten_s0107.g62	-0.200467	Translocator protein (P50637)	TspO/MBR family (PF03073)
aten_s0107.g79	0.18293	NA	NA
aten_s0108.g23	0.136966	Cleft lip and palate transmembrane protein 1 homolog (Q6DEL2)	Cleft lip and palate transmembrane protein 1 (CLPTM1) (PF05602)
aten_s0108.g26	0.134804	Menin (O00255)	Menin (PF05053)
aten_s0108.g27	-0.204311	Kinesin light chain (Q05090)	Tetratricopeptide repeat (PF13374); Tetratricopeptide repeat (PF13424)
aten_s0108.g30	-0.233929	Visual system homeobox 1 (Q9IAL2)	Homeodomain (PF00046); OAR motif (PF03826)
aten_s0108.g31	-0.245641	MAP3K12-binding inhibitory protein 1 (Q99LQ1)	NA
aten_s0108.g32	-0.204565	MAP3K12-binding inhibitory protein 1 (Q99LQ1)	NA
aten_s0108.g34	0.132561	39S ribosomal protein L4, mitochondrial (Q9DCU6)	Ribosomal protein L4/L1 family (PF00573)
aten_s0108.g35	0.230232	Hydrolethalus syndrome protein 1 (Q96M11)	Hydrolethalus syndrome protein 1 C-terminus (PF15311)
aten_s0108.g38	0.191886	Triokinase/FMN cyclase (Q3LXA3)	Dak1 domain (PF02733); DAK2 domain (PF02734)
aten_s0108.g39	0.596642	Protein phosphatase 1 regulatory subunit 27 (Q9D119)	Ankyrin repeats (3 copies) (PF12796)
aten_s0108.g41	-0.230087	Multidrug resistance-associated protein 4 (O15439)	ABC transporter (PF00005); ABC transporter transmembrane region (PF00664)
aten_s0108.g43	0.265994	Beta-1 adrenergic receptor (O42574)	7 transmembrane receptor (rhodopsin family) (PF00001)
aten_s0108.g44	0.146133	Acidic fibroblast growth factor intracellular-binding protein (Q9JI19)	Acidic fibroblast growth factor binding (FIBP) (PF05427)
aten_s0108.g46	-0.254275	Pyruvate carboxylase, mitochondrial (P11498)	Biotin carboxylase, N-terminal domain (PF00289); Biotin-requiring enzyme (PF00364); HMGL-like (PF00682); Conserved carboxylase domain (PF02436); Biotin carboxylase C-terminal domain (PF02785); Carbamoyl-phosphate synthase L chain, ATP binding domain (PF02786)
aten_s0108.g49	-0.177104	NA	NA
aten_s0108.g50	0.181731	Forkhead box protein G1 (Q90964)	Forkhead domain (PF00250)
aten_s0108.g69	-0.121096	Chromobox protein homolog 8 (Q9QXV1)	Chromo (CHRromatin Organisation MOdifier) domain (PF00385); CBX family C-terminal motif (PF17218)
aten_s0108.g76	-0.217346	NA	F-box domain (PF00646)
aten_s0108.g83	0.140111	Translation initiation factor IF-2, mitochondrial (P46198)	Elongation factor Tu GTP binding domain (PF00009); Translation-initiation factor 2 (PF11987)
aten_s0109.g25	-0.260388	Small nuclear ribonucleoprotein Sm D1 (P62315)	LSM domain (PF01423)
aten_s0110.g16	0.156917	NA	NA
aten_s0110.g24	0.113486	Hydroxyacylglutathione hydrolase, mitochondrial (Q5ZI23)	Metallo-beta-lactamase superfamily (PF00753); Hydroxyacylglutathione hydrolase C-terminus (PF16123)
aten_s0110.g3	-0.242184	BUB3-interacting and GLEBS motif-containing protein ZNF207 (Q7ZXV8)	NA
aten_s0110.g34	-0.378864	NA	NA
aten_s0110.g42	-0.392899	Transcription factor SOX-9 (Q04887)	HMG (high mobility group) box (PF00505); Sox developmental protein N terminal (PF12444)
aten_s0110.g43	-0.254799	Structural maintenance of chromosomes flexible hinge domain-containing protein 1 (Q6P5D8)	NA
aten_s0110.g44	-0.391365	Structural maintenance of chromosomes flexible hinge domain-containing protein 1 (Q6P5D8)	Histidine kinase-, DNA gyrase B-, and HSP90-like ATPase (PF13589)
aten_s0110.g48	-0.171044	IQ domain-containing protein D (Q96DY2)	NA
aten_s0110.g52	-0.13165	Speract receptor (P16065)	Adenylate and Guanylate cyclase catalytic domain (PF00211); Receptor family ligand binding region (PF01094); Protein tyrosine and serine/threonine kinase (PF07714)
aten_s0110.g57	-0.154475	Speract receptor (P16065)	Adenylate and Guanylate cyclase catalytic domain (PF00211); Receptor family ligand binding region (PF01094); Protein tyrosine and serine/threonine kinase (PF07714)
aten_s0110.g68	0.174185	Mitochondrial dicarboxylate carrier (Q9UBX3)	Mitochondrial carrier protein (PF00153)
aten_s0110.g9	-0.158818	Gamma-glutamyl hydrolase (Q92820)	Peptidase C26 (PF07722)
aten_s0111.g24	-0.21051	Phospholipase DDHD1 (O46606)	DDHD domain (PF02862)
aten_s0111.g36	-0.166421	Pleckstrin homology domain-containing family A member 8 (Q5U3N0)	PH domain (PF00169); Glycolipid transfer protein (GLTP) (PF08718)
aten_s0111.g42	-0.14059	MPN domain-containing protein (Q08CH3)	JAB1/Mov34/MPN/PAD-1 ubiquitin protease (PF01398)
aten_s0111.g61	-0.334638	NA	NA
aten_s0111.g62	-0.138831	Nucleolar protein 58 (Q4R779)	snoRNA binding domain, fibrillarin (PF01798); NOP5NT (NUC127) domain (PF08156)
aten_s0112.g10	-0.16989	Ral GTPase-activating protein subunit beta (Q86X10)	RALGAPB N-terminal domain (PF20412)
aten_s0112.g14	-0.191707	Tetratricopeptide repeat protein 8 (Q8VD72)	Tetratricopeptide repeat (PF13176); Tetratricopeptide repeat (PF13432)
aten_s0112.g17	-0.415161	Doublesex- and mab-3-related transcription factor A2 (Q4AE28)	DM DNA binding domain (PF00751); DMRTA motif (PF03474)
aten_s0112.g25	-0.505867	Heat shock protein HSP 90-alpha 1 (Q90474)	Hsp90 protein (PF00183); Histidine kinase-, DNA gyrase B-, and HSP90-like ATPase (PF02518)
aten_s0112.g31	-0.243184	Serine/threonine-protein kinase D1 (Q15139)	Protein kinase domain (PF00069); Phorbol esters/diacylglycerol binding domain (C1 domain) (PF00130); PH domain (PF00169)
aten_s0112.g41	-0.203095	Striatin-3 (P58405)	WD domain, G-beta repeat (PF00400); Striatin family (PF08232)
aten_s0112.g45	-0.227147	Calcium-activated potassium channel subunit beta-4 (Q9JIN6)	Calcium-activated potassium channel, beta subunit (PF03185)
aten_s0112.g53	-0.196509	Methionine synthase (Q4JIJ3)	Pterin binding enzyme (PF00809); B12 binding domain (PF02310); Homocysteine S-methyltransferase (PF02574); B12 binding domain (PF02607); Vitamin B12 dependent methionine synthase, activation domain (PF02965)
aten_s0112.g72	0.254376	Adenylyltransferase and sulfurtransferase MOCS3 (Q8AWD2)	Rhodanese-like domain (PF00581); ThiF family (PF00899)
aten_s0112.g84	-0.230916	NA	NA
aten_s0113.g28	0.28574	NA	NA
aten_s0113.g36	-0.318495	Filamin-C (Q8VHX6)	Calponin homology (CH) domain (PF00307); Filamin/ABP280 repeat (PF00630)
aten_s0113.g37	0.188559	NA	Phosphotyrosine interaction domain (PTB/PID) (PF14719)
aten_s0114.g19	-0.20514	Neuropilin-2 (O60462)	F5/8 type C domain (PF00754)
aten_s0114.g24	-0.1995	Pre-mRNA-splicing factor 38 (Q7JVL3)	PRP38 family (PF03371)
aten_s0114.g31	-0.29521	Cubilin (Q9TU53)	CUB domain (PF00431); C-terminal domain of apextrin (PF16977)
aten_s0114.g6	-0.289335	Hemicentin-2 (Q8NDA2)	Fibronectin type III domain (PF00041); Lectin C-type domain (PF00059); Immunoglobulin domain (PF13927)
aten_s0115.g12	-0.423083	Contactin-associated protein like 5-3 (Q0V8T4)	Fibrinogen beta and gamma chains, C-terminal globular domain (PF00147); Collagen triple helix repeat (20 copies) (PF01391); Immunoglobulin I-set domain (PF07679)
aten_s0115.g14	0.1064	Testican-2 (Q9ER58)	Thyroglobulin type-1 repeat (PF00086); Secreted protein acidic and rich in cysteine Ca binding region (PF10591)
aten_s0115.g23	0.295919	Transcription factor IIIA (P34694)	Zinc finger, C2H2 type (PF00096)
aten_s0115.g39	-0.215344	Monocarboxylate transporter 3 (Q90632)	Major Facilitator Superfamily (PF07690)
aten_s0115.g40	0.141208	Battenin (Q29611)	CLN3 protein (PF02487)
aten_s0115.g45	-0.136435	Protein 4.1 (P48193)	FERM adjacent (FA) (PF08736); FERM C-terminal PH-like domain (PF09380)
aten_s0116.g25	0.263423	NA	NA
aten_s0116.g37	0.757556	NA	Transposase family tnp2 (PF02992)
aten_s0117.g10	0.129064	Phenylalanine--tRNA ligase alpha subunit (Q1JPX3)	tRNA synthetases class II core domain (F) (PF01409); PheRS DNA binding domain 1 (PF18552); PheRS DNA binding domain 3 (PF18553)
aten_s0117.g27	-0.209656	Tax1-binding protein 1 homolog (Q5R4U3)	SKICH domain (PF17751)
aten_s0117.g31	0.158852	Tuftelin-interacting protein 11 (Q66J74)	G-patch domain (PF01585); GC-rich sequence DNA-binding factor-like protein (PF07842); Tuftelin interacting protein N terminal (PF12457)
aten_s0117.g35	-0.277059	Synaptotagmin-1 (Q5R4J5)	C2 domain (PF00168)
aten_s0117.g48	-0.190963	Putative malate dehydrogenase 1B (Q8T773)	lactate/malate dehydrogenase, NAD binding domain (PF00056); lactate/malate dehydrogenase, alpha/beta C-terminal domain (PF02866)
aten_s0117.g57	-0.502594	WAS/WASL-interacting protein family member 2 (Q6PEV3)	WH2 motif (PF02205)
aten_s0117.g58	-0.211896	60 kDa heat shock protein, mitochondrial (P18687)	TCP-1/cpn60 chaperonin family (PF00118)
aten_s0117.g59	-0.139466	10 kDa heat shock protein, mitochondrial (Q9W6X3)	Chaperonin 10 Kd subunit (PF00166)
aten_s0117.g62	-0.107813	KAT8 regulatory NSL complex subunit 1-like protein (A0AUZ9)	NA
aten_s0117.g69	-0.127151	14-3-3 protein beta/alpha (P35213)	14-3-3 protein (PF00244)
aten_s0117.g72	0.212288	60S ribosomal protein L27 (Q4R8Z4)	KOW motif (PF00467); Ribosomal L27e protein family (PF01777)
aten_s0117.g77	-0.336377	Two pore potassium channel protein sup-9 (O17185)	Ion channel (PF07885)
aten_s0118.g12	0.193906	NA	NA
aten_s0118.g13	-0.224279	NA	NA
aten_s0118.g30	-0.223342	Telomerase protein component 1 (Q99973)	NACHT domain (PF05729); Domain of unknown function (DUF4062) (PF13271)
aten_s0118.g34	-0.152626	TBC1 domain family member 9 (Q6ZT07)	Rab-GTPase-TBC domain (PF00566); GRAM domain (PF02893)
aten_s0118.g36	-0.136908	Sorting nexin-33 (Q8WV41)	PX domain (PF00787); WASP-binding domain of Sorting nexin protein (PF10456); Variant SH3 domain (PF14604)
aten_s0118.g44	0.19117	Prefoldin subunit 1 (Q3SZE2)	Prefoldin subunit (PF01920); Alpha-2-macroglobulin RAP, C-terminal domain (PF06401)
aten_s0118.g49	-0.282393	Catenin delta-2 (Q9UQB3)	Armadillo/beta-catenin-like repeat (PF00514); PLAT/LH2 domain (PF01477)
aten_s0118.g51	-0.243772	APOBEC1 complementation factor (Q9NQ94)	RNA recognition motif. (a.k.a. RRM, RBD, or RNP domain) (PF00076); double strand RNA binding domain from DEAD END PROTEIN 1 (PF14709)
aten_s0118.g53	-0.229175	Piwi-like protein 2 (A2CEI6)	PAZ domain (PF02170); Piwi domain (PF02171)
aten_s0118.g6	-0.32961	PDZ and LIM domain protein 5 (Q8CI51)	LIM domain (PF00412); PDZ domain (PF00595); Peptidase family M50 (PF02163)
aten_s0119.g18	-0.255152	RNA-binding protein 45 (Q8IUH3)	RNA recognition motif. (a.k.a. RRM, RBD, or RNP domain) (PF00076)
aten_s0119.g19	-0.341275	Protein AF-10 (P55197)	PHD-finger (PF13831); PHD-zinc-finger like domain (PF13832)
aten_s0119.g23	-0.290104	Protein BTN1 (Q6BZW3)	CLN3 protein (PF02487)
aten_s0119.g33	-0.725672	Semaphorin-5A (Q13591)	Thrombospondin type 1 domain (PF00090); Sema domain (PF01403)
aten_s0119.g7	-0.206798	NA	NA
aten_s0120.g10	-0.300366	RNA-binding protein MEX3B (A1L3F4)	KH domain (PF00013); Zinc finger, C3HC4 type (RING finger) (PF13920)
aten_s0120.g23	0.233434	Probable ribosome biogenesis protein RLP24 (Q5RF04)	Ribosomal protein L24e (PF01246)
aten_s0120.g30	0.126477	G kinase-anchoring protein 1 (Q6NWC9)	NA
aten_s0120.g31	0.2147	40S ribosomal protein S15 (P34737)	Ribosomal protein S19 (PF00203)
aten_s0120.g35	0.108681	NA	NA
aten_s0120.g36	-0.157163	Ras-specific guanine nucleotide-releasing factor 1 (P28818)	RasGEF domain (PF00617); RasGEF N-terminal motif (PF00618)
aten_s0120.g42	-0.38244	NA	NA
aten_s0120.g5	-0.44029	Paired box protein Pax-3-B (Q0IH87)	Homeodomain (PF00046); 'Paired box' domain (PF00292)
aten_s0121.g40	0.173116	ATP synthase subunit s, mitochondrial (P22027)	NA
aten_s0122.g21	-0.135926	Splicing factor 3B subunit 3 (Q921M3)	CPSF A subunit region (PF03178); Mono-functional DNA-alkylating methyl methanesulfonate N-term (PF10433)
aten_s0122.g30	-0.175701	TLD domain-containing protein 1 (Q5ZJX5)	TLD (PF07534)
aten_s0123.g26	-0.200845	Paired box protein Pax-6 (P63016)	Homeodomain (PF00046); 'Paired box' domain (PF00292)
aten_s0123.g30	-0.114272	Dedicator of cytokinesis protein 1 (Q8BUR4)	DHR-2, Lobe A (PF06920); C2 domain in Dock180 and Zizimin proteins (PF14429); DHR-2, Lobe C (PF20421); DHR-2, Lobe B (PF20422)
aten_s0123.g33	0.257994	Rhombotin-1 (Q0P5B3)	LIM domain (PF00412)
aten_s0123.g40	-0.417209	NAD(P) transhydrogenase, mitochondrial (P11024)	Alanine dehydrogenase/PNT, C-terminal domain (PF01262); NAD(P) transhydrogenase beta subunit (PF02233); Alanine dehydrogenase/PNT, N-terminal domain (PF05222); 4TM region of pyridine nucleotide transhydrogenase, mitoch (PF12769)
aten_s0123.g55	-0.28561	E3 ubiquitin-protein ligase UHRF1 (B6CHA3)	Ubiquitin family (PF00240); PHD-finger (PF00628); SAD/SRA domain (PF02182); Tandem tudor domain within UHRF1 (PF12148)
aten_s0123.g56	0.194269	Zinc finger protein 277 (Q9NRM2)	C2H2 type zinc-finger (2 copies) (PF12756)
aten_s0123.g58	0.148078	WD repeat-containing protein 82 (Q5ZMV7)	WD domain, G-beta repeat (PF00400)
aten_s0124.g13	-0.659762	EGF-like repeat and discoidin I-like domain-containing protein 3 (Q5R7K9)	F5/8 type C domain (PF00754)
aten_s0124.g3	-0.356222	Myelin expression factor 2 (Q8C854)	RNA recognition motif. (a.k.a. RRM, RBD, or RNP domain) (PF00076)
aten_s0124.g4	-0.157884	Serine/threonine-protein kinase 3 (Q13188)	Protein kinase domain (PF00069); C terminal SARAH domain of Mst1 (PF11629)
aten_s0124.g5	-0.489685	Bone morphogenetic protein 7 (P23359)	Transforming growth factor beta like domain (PF00019); TGF-beta propeptide (PF00688)
aten_s0125.g23	0.434183	Fibroblast growth factor 2 (P48800)	Fibroblast growth factor (PF00167)
aten_s0125.g41	-0.384203	Tryptophan 2-monooxygenase (P25017)	Flavin containing amine oxidoreductase (PF01593)
aten_s0125.g42	-0.241443	Cysteine-rich protein 1 (Q56K04)	LIM domain (PF00412)
aten_s0125.g45	0.176333	Phospholipase ABHD3 (Q8WU67)	Serine aminopeptidase, S33 (PF12146)
aten_s0125.g46	0.110543	Double-stranded RNA-binding protein Staufen homolog 2 (Q7ZW47)	Double-stranded RNA binding motif (PF00035); Staufen C-terminal domain (PF16482)
aten_s0125.g51	0.154028	60S ribosomal protein L34 (Q9D1R9)	Ribosomal protein L34e (PF01199)
aten_s0126.g25	-0.278725	Oxysterol-binding protein-related protein 1 (Q9BXW6)	Ankyrin repeats (many copies) (PF13637)
aten_s0126.g27	-0.636243	NA	NA
aten_s0126.g29	-0.177981	SWI/SNF complex subunit SMARCC1 (Q92922)	Myb-like DNA-binding domain (PF00249); SWIRM domain (PF04433); SWIRM-associated region 1 (PF16495); SWIRM-associated domain at the N-terminal (PF16496); SWIRM-associated domain at the C-terminal (PF16498)
aten_s0126.g3	-0.666024	NA	NA
aten_s0126.g34	-0.500766	NA	NA
aten_s0127.g24	0.365034	Mucin-like protein (Fragment) (B3EWY9)	Lectin C-type domain (PF00059); Thrombospondin type 1 domain (PF00090)
aten_s0127.g27	-0.436686	Putative histone-lysine N-methyltransferase PRDM6 (Q9NQX0)	Zinc finger, C2H2 type (PF00096); SET domain (PF00856)
aten_s0127.g28	-0.464509	NA	Concanavalin A-like lectin/glucanases superfamily (PF13385)
aten_s0127.g53	-0.307866	Probable imidazolonepropionase (A7RX26)	Amidohydrolase family (PF01979)
aten_s0127.g55	0.115237	NA	Methyltransferase domain (PF08241)
aten_s0127.g56	-0.242945	NA	Methyltransferase domain (PF08241)
aten_s0127.g59	0.223754	RNA polymerase II-associated protein 3 (Q6NU95)	Tetratricopeptide repeat (PF00515); Tetratricopeptide repeat (PF13181); TPR repeat (PF13414); Potential Monad-binding region of RPAP3 (PF13877)
aten_s0128.g21	-0.235489	NA	NA
aten_s0128.g23	0.141928	Rap1 GTPase-activating protein 2 (Q5SVL6)	BTB/POZ domain (PF00651); Rap/ran-GAP (PF02145)
aten_s0128.g24	0.160447	Coiled-coil domain-containing protein 84 (Q86UT8)	Coiled coil protein 84 (PF14968)
aten_s0128.g25	-0.436475	Upstream stimulatory factor 2 (Q63665)	Helix-loop-helix DNA-binding domain (PF00010)
aten_s0128.g27	-0.310059	Hypoxia up-regulated protein 1 (Q7ZUW2)	Hsp70 protein (PF00012)
aten_s0128.g33	-0.348054	Histone deacetylase complex subunit SAP130-A (Q6DDH6)	Histone deacetylase complex subunit SAP130 C-terminus (PF16014)
aten_s0128.g36	0.219619	Sodium/potassium-transporting ATPase subunit alpha-1 (P18907)	E1-E2 ATPase (PF00122); Cation transporting ATPase, C-terminus (PF00689); Cation transporter/ATPase, N-terminus (PF00690); haloacid dehalogenase-like hydrolase (PF00702); Cation transport ATPase (P-type) (PF13246)
aten_s0128.g38	-0.329938	Tektin-1 (Q9TTW3)	Tektin family (PF03148)
aten_s0128.g43	-0.188648	Multidrug resistance-associated protein 1 (Q5F364)	ABC transporter (PF00005); ABC transporter transmembrane region (PF00664)
aten_s0128.g56	0.150619	NA	NA
aten_s0130.g29	-0.310583	NA	NA
aten_s0130.g32	-0.196629	NA	NA
aten_s0130.g45	-0.211665	Protein P (P30028)	Reverse transcriptase (RNA-dependent DNA polymerase) (PF00078)
aten_s0131.g7	-0.417384	Tolloid-like protein 2 (Q9WVM6)	CUB domain (PF00431); F5/8 type C domain (PF00754)
aten_s0131.g8	-0.289805	Cholesterol oxidase (P9WMV9)	GMC oxidoreductase (PF00732); FAD binding domain (PF00890); GMC oxidoreductase (PF05199)
aten_s0132.g12	0.378299	Inward rectifier potassium channel 2 (P63253)	Inward rectifier potassium channel transmembrane domain (PF01007); Inward rectifier potassium channel C-terminal domain (PF17655)
aten_s0132.g15	0.206253	Diphthine--ammonia ligase (Q9USQ7)	Endoribonuclease L-PSP (PF01042); Diphthamide synthase (PF01902)
aten_s0132.g21	0.169841	DNA damage-regulated autophagy modulator protein 2 (Q5BK09)	Frag1/DRAM/Sfk1 family (PF10277)
aten_s0132.g25	-0.19813	Spectrin beta chain, non-erythrocytic 5 (Q9NRC6)	Calponin homology (CH) domain (PF00307); Spectrin repeat (PF00435); Variant SH3 domain (PF14604); Pleckstrin homology domain (PF15410)
aten_s0132.g28	0.484533	NA	NA
aten_s0132.g42	-0.158633	DnaJ homolog subfamily B member 11 (Q6TUG0)	DnaJ domain (PF00226); DnaJ C terminal domain (PF01556)
aten_s0132.g49	-0.16993	Homeobox protein SIX3 (O42406)	Homeodomain (PF00046); Transcriptional regulator, SIX1, N-terminal SD domain (PF16878)
aten_s0132.g53	0.165067	Vesicle transport protein USE1 (Q7ZTY7)	Membrane fusion protein Use1 (PF09753)
aten_s0133.g10	0.160462	Trafficking protein particle complex subunit 13 (Q0VFT9)	Protein of unknown function (DUF974) (PF06159)
aten_s0133.g13	0.202273	40S ribosomal protein S15a (P62245)	Ribosomal protein S8 (PF00410)
aten_s0133.g21	0.283662	Bifunctional arginine demethylase and lysyl-hydroxylase JMJD6 (Q58DS6)	NA
aten_s0133.g25	0.211366	1-phosphatidylinositol 4,5-bisphosphate phosphodiesterase delta-3 (Q8N3E9)	PH domain (PF00169); Phosphatidylinositol-specific phospholipase C, Y domain (PF00387); Phosphatidylinositol-specific phospholipase C, X domain (PF00388); Phosphoinositide-specific phospholipase C, efhand-like (PF09279)
aten_s0133.g3	0.153598	Protein FAM227A (F5H4B4)	Protein of unknown function (PF14922)
aten_s0133.g32	-0.422589	Collagen triple helix repeat-containing protein 1 (Q96CG8)	Collagen triple helix repeat (20 copies) (PF01391)
aten_s0133.g33	-0.33877	Activating transcription factor 7-interacting protein 1 (Q5ZIE8)	Fibronectin-III type domain (PF16794)
aten_s0133.g38	-0.315532	SPRY domain-containing SOCS box protein 3 (Q6PJ21)	SPRY domain (PF00622); SOCS box (PF07525)
aten_s0133.g44	0.223772	NA	Leucine Rich repeat (PF13516)
aten_s0133.g52	0.183071	Centriolar coiled-coil protein of 110 kDa (O43303)	NA
aten_s0133.g54	0.254258	Forkhead box protein L1 (Q64731)	Forkhead domain (PF00250)
aten_s0133.g64	-0.197248	Cytochrome b-c1 complex subunit 2, mitochondrial (P23004)	Insulinase (Peptidase family M16) (PF00675); Peptidase M16 inactive domain (PF05193)
aten_s0133.g74	-0.152561	(E3-independent) E2 ubiquitin-conjugating enzyme (Q9C0C9)	Ubiquitin-conjugating enzyme (PF00179)
aten_s0134.g14	0.193022	Solute carrier family 26 member 6 (Q8CIW6)	Sulfate permease family (PF00916); STAS domain (PF01740)
aten_s0134.g20	-0.147139	97 kDa heat shock protein (Q94738)	Hsp70 protein (PF00012)
aten_s0134.g3	-0.27056	85/88 kDa calcium-independent phospholipase A2 (P97819)	Patatin-like phospholipase (PF01734); Ankyrin repeats (3 copies) (PF12796); Ankyrin repeats (many copies) (PF13857)
aten_s0134.g44	-0.14086	Polymerase delta-interacting protein 3 (Q9BY77)	RNA recognition motif. (a.k.a. RRM, RBD, or RNP domain) (PF00076)
aten_s0134.g48	-0.281209	Dachshund homolog 1 (Q9UI36)	SKI/SNO/DAC family (PF02437)
aten_s0134.g50	-0.304632	Protocadherin-16 (D4ACX8)	Cadherin domain (PF00028); Cadherin, Y-type LIR-motif (PF01049)
aten_s0134.g52	-0.57446	NA	WAP-type (Whey Acidic Protein) 'four-disulfide core' (PF00095)
aten_s0135.g13	0.270705	1-aminocyclopropane-1-carboxylate synthase-like protein 1 (Q96QU6)	Aminotransferase class I and II (PF00155)
aten_s0135.g16	0.198124	Serine/threonine-protein kinase 38-like (Q9Y2H1)	Protein kinase domain (PF00069)
aten_s0135.g18	-0.353185	Potassium voltage-gated channel subfamily A member 7 (Q17ST2)	Ion transport protein (PF00520); BTB/POZ domain (PF02214)
aten_s0135.g2	-0.375625	Cat eye syndrome critical region protein 2 (Q9BXF3)	Bromodomain (PF00439); DDT domain (PF02791)
aten_s0135.g57	-0.217925	Caprin-1 (Q14444)	Caprin-1 dimerization domain (PF18293)
aten_s0135.g63	0.144137	Phosphatidylserine synthase 2 (E7EY42)	Phosphatidyl serine synthase (PF03034)
aten_s0135.g67	-0.370224	Lamin tail domain-containing protein 1 (Q4R899)	NA
aten_s0136.g10	0.23861	Beta-1,3-galactosyltransferase 5 (Fragment) (Q9N293)	Galactosyltransferase (PF01762)
aten_s0136.g22	0.137971	Phosphatidylcholine translocator ABCB4 (P21440)	ABC transporter (PF00005); ABC transporter transmembrane region (PF00664)
aten_s0136.g34	-0.627325	NA	NA
aten_s0137.g1	-0.23727	Patched domain-containing protein 3 (Q0EEE2)	Patched family (PF02460)
aten_s0137.g20	-0.149535	General transcription factor IIF subunit 1 (Q04870)	Transcription initiation factor IIF, alpha subunit (TFIIF-alpha) (PF05793)
aten_s0137.g40	0.116709	NA	NA
aten_s0137.g47	0.174169	NA	NA
aten_s0137.g48	0.403683	NA	NA
aten_s0138.g10	-0.13712	L-2-hydroxyglutarate dehydrogenase, mitochondrial (A7SMW7)	FAD dependent oxidoreductase (PF01266)
aten_s0138.g23	-0.222827	Hemicentin-1 (D3YXG0)	Thrombospondin type 1 domain (PF00090)
aten_s0138.g24	-0.271963	Echinoderm microtubule-associated protein-like 6 (Q6ZMW3)	WD domain, G-beta repeat (PF00400); HELP motif (PF03451); Anaphase-promoting complex subunit 4 WD40 domain (PF12894)
aten_s0138.g54	-0.367789	NA	NA
aten_s0139.g15	-0.232896	F-actin-uncapping protein LRRC16A (Q5VZK9)	Leucine Rich repeat (PF13516); CARMIL C-terminus (PF16000); Carmil pleckstrin homology domain (PF17888)
aten_s0139.g19	-0.312987	Protein jagged-1 (Q63722)	Delta serrate ligand (PF01414)
aten_s0139.g20	-0.756327	Tenascin-X (P22105)	Delta serrate ligand (PF01414)
aten_s0139.g32	-0.535726	NA	Galactose binding lectin domain (PF02140)
aten_s0139.g33	-0.376671	Collagen alpha-1(III) chain (P13941)	Collagen triple helix repeat (20 copies) (PF01391); Galactose binding lectin domain (PF02140)
aten_s0139.g34	-0.243827	Collagen alpha-1(XVII) chain (Q9JMH4)	Collagen triple helix repeat (20 copies) (PF01391); Galactose binding lectin domain (PF02140)
aten_s0139.g37	-0.143004	F-box only protein 31 (Q3TQF0)	Cyclin D1 binding domain (PF12014); F-box-like (PF12937)
aten_s0139.g51	-0.307161	Hepatocyte nuclear factor 4-gamma (Q9WUU6)	Ligand-binding domain of nuclear hormone receptor (PF00104); Zinc finger, C4 type (two domains) (PF00105)
aten_s0139.g54	0.172127	Programmed cell death protein 6 (O75340)	EF-hand domain pair (PF13499)
aten_s0139.g64	-0.228919	Regulator of G-protein signaling protein-like (A5PLK6)	Regulator of G protein signaling domain (PF00615)
aten_s0139.g72	0.202243	Ribonuclease P protein subunit p40 (Q8R1F9)	Ribonuclease P 40kDa (Rpp40) subunit (PF08584)
aten_s0140.g30	-0.41177	OTU domain-containing protein 5-A (Q08BW0)	OTU-like cysteine protease (PF02338)
aten_s0140.g41	-0.24695	Volume-regulated anion channel subunit LRRC8A (Q80WG5)	Pannexin-like TM region of LRRC8 (PF12534)
aten_s0140.g42	0.192384	Phospholipase B-like 1 (Q5U2V4)	Phospholipase B (PF04916)
aten_s0141.g15	-0.292308	NA	NA
aten_s0141.g25	-0.204559	C-1-tetrahydrofolate synthase, cytoplasmic (P27653)	Tetrahydrofolate dehydrogenase/cyclohydrolase, catalytic domain (PF00763); Formate--tetrahydrofolate ligase (PF01268); Tetrahydrofolate dehydrogenase/cyclohydrolase, NAD(P)-binding domain (PF02882)
aten_s0141.g6	-0.371823	Low-density lipoprotein receptor-related protein 2 (P98158)	Low-density lipoprotein receptor domain class A (PF00057); Low-density lipoprotein receptor repeat class B (PF00058); Calcium-binding EGF domain (PF07645); Complement Clr-like EGF-like (PF12662)
aten_s0142.g15	-0.423493	NA	Zinc-finger of C2H2 type (PF12874)
aten_s0142.g18	0.293153	Vesicle-trafficking protein SEC22a (Q642F4)	Regulated-SNARE-like domain (PF13774)
aten_s0142.g21	-0.174991	Methylmalonyl-CoA mutase, mitochondrial (P22033)	Methylmalonyl-CoA mutase (PF01642); B12 binding domain (PF02310)
aten_s0143.g16	-0.456388	NA	NA
aten_s0143.g17	-0.156108	Activating transcription factor 7-interacting protein 1 (Q5ZIE8)	Fibronectin-III type domain (PF16794)
aten_s0143.g18	-0.1485	Activating transcription factor 7-interacting protein 1 (Q5ZIE8)	Fibronectin-III type domain (PF16794)
aten_s0143.g38	-0.26018	Branched-chain-amino-acid aminotransferase (A7SLW1)	Amino-transferase class IV (PF01063)
aten_s0144.g28	0.464728	Steroid 17-alpha-hydroxylase/17,20 lyase (O73853)	Cytochrome P450 (PF00067)
aten_s0145.g10	-0.392303	Paired box protein Pax-2a (Q90268)	'Paired box' domain (PF00292)
aten_s0145.g5	-0.302673	Macrophage receptor MARCO (Q9UEW3)	Collagen triple helix repeat (20 copies) (PF01391)
aten_s0146.g12	-0.633411	NA	NA
aten_s0146.g29	0.167901	NA	NA
aten_s0146.g30	-0.12448	Coiled-coil domain-containing protein 13 (Q8IYE1)	NA
aten_s0148.g23	-0.487292	Probable serine/threonine-protein kinase pats1 (Q55E58)	KH domain (PF00013); C-terminal of Roc, COR, domain (PF16095)
aten_s0149.g17	-0.361693	NA	Bacterial protein of unknown function (DUF885) (PF05960)
aten_s0149.g24	-0.161814	Protein disulfide-isomerase A3 (Q5RDG4)	Thioredoxin (PF00085); Thioredoxin-like domain (PF13848)
aten_s0149.g27	0.143674	Sodium/potassium/calcium exchanger 2 (Q9UI40)	Sodium/calcium exchanger protein (PF01699)
aten_s0149.g31	0.144949	60S ribosomal protein L17 (P24049)	Ribosomal protein L22p/L17e (PF00237)
aten_s0149.g41	-0.271556	Dual specificity mitogen-activated protein kinase kinase 1 (Q05116)	NA
aten_s0149.g5	0.288175	Kelch-like protein 12 (Q8BZM0)	BTB/POZ domain (PF00651); Kelch motif (PF01344); BTB And C-terminal Kelch (PF07707)
aten_s0150.g18	0.127625	Diacylglycerol kinase epsilon (P52429)	Phorbol esters/diacylglycerol binding domain (C1 domain) (PF00130); Diacylglycerol kinase accessory domain (PF00609); Diacylglycerol kinase catalytic domain (PF00781)
aten_s0150.g22	-0.140289	Nucleosome-remodeling factor subunit BPTF (Q12830)	Bromodomain (PF00439); PHD-finger (PF00628); DDT domain (PF02791)
aten_s0150.g8	-0.179539	Casein kinase I isoform epsilon (Q5ZLL1)	Protein kinase domain (PF00069)
aten_s0151.g12	-0.161965	YTH domain-containing protein 1 (E9Q5K9)	YT521-B-like domain (PF04146)
aten_s0151.g5	-0.495819	Protein sidekick-2 (Q58EX2)	Fibronectin type III domain (PF00041); Lectin C-type domain (PF00059)
aten_s0151.g6	-0.320674	PDZ domain-containing protein GIPC1 (Q9Z254)	PDZ domain (PF00595)
aten_s0151.g7	-0.256164	Receptor-type tyrosine-protein phosphatase S (Q13332)	Fibronectin type III domain (PF00041); Protein-tyrosine phosphatase (PF00102)
aten_s0152.g4	-0.283475	52 kDa repressor of the inhibitor of the protein kinase (O43422)	hAT family C-terminal dimerisation region (PF05699); Domain of unknown function (DUF4371) (PF14291)
aten_s0153.g10	0.248315	GPI mannosyltransferase 4 (Q86VD9)	Alg9-like mannosyltransferase family (PF03901)
aten_s0153.g11	-0.116962	Uncharacterized protein C7orf72 homolog (Q5NC83)	Spermatogenesis-associated protein 48 (PF15073)
aten_s0153.g20	-0.216755	NA	Pao retrotransposon peptidase (PF05380); Family of unknown function (DUF5641) (PF18701)
aten_s0153.g27	-0.239563	Integrator complex subunit 2 (Q80UK8)	Integrator complex subunit 2 (PF14750)
aten_s0153.g31	-0.270944	Ornithine decarboxylase (P27117)	Pyridoxal-dependent decarboxylase, C-terminal sheet domain (PF00278); Pyridoxal-dependent decarboxylase, pyridoxal binding domain (PF02784)
aten_s0153.g34	0.155473	Solute carrier family 2, facilitated glucose transporter member 12 (Q8BFW9)	Sugar (and other) transporter (PF00083)
aten_s0153.g8	-0.133236	Granulins (P28798)	Granulin (PF00396)
aten_s0155.g17	-0.446767	NA	NA
aten_s0155.g18	-0.253707	NA	NA
aten_s0155.g21	-0.281256	piRNA biogenesis protein EXD1 (Q8CDF7)	3'-5' exonuclease (PF01612)
aten_s0156.g10	-0.179944	Hyaluronan mediated motility receptor (O75330)	Hyaluronan mediated motility receptor N-terminal (PF15905); Hyaluronan mediated motility receptor C-terminal (PF15908)
aten_s0156.g11	-2.00774	Thyrotroph embryonic factor (Q9JLC6)	Basic region leucine zipper (PF07716)
aten_s0156.g15	-0.488942	Electron transfer flavoprotein-ubiquinone oxidoreductase, mitochondrial (Q921G7)	Electron transfer flavoprotein-ubiquinone oxidoreductase, 4Fe-4S (PF05187); NAD(P)-binding Rossmann-like domain (PF13450)
aten_s0156.g27	-0.319299	Pericentriolar material 1 protein (Q9R0L6)	Pericentriolar material 1 C terminus (PF15717)
aten_s0156.g44	-0.684431	NA	NA
aten_s0157.g14	-0.348574	Ankyrin-3 (Q12955)	Ankyrin repeats (3 copies) (PF12796); Ankyrin repeat (PF13606); Ankyrin repeats (many copies) (PF13637); Ankyrin repeats (many copies) (PF13857)
aten_s0157.g15	-0.326527	Short transient receptor potential channel 2 (Q9R244)	Ion transport protein (PF00520); Ankyrin repeats (3 copies) (PF12796)
aten_s0157.g19	0.461887	E3 ubiquitin-protein ligase RNF144B (Q8BKD6)	IBR domain, a half RING-finger domain (PF01485)
aten_s0157.g27	0.152721	NA	NA
aten_s0157.g34	0.211636	40S ribosomal protein S7 (P02362)	Ribosomal protein S7e (PF01251)
aten_s0157.g43	-0.458312	Mitochondrial fission regulator 2 (Q08BD8)	Mitochondrial fission regulator (PF05308)
aten_s0157.g44	-0.192126	NFX1-type zinc finger-containing protein 1 (Q8R151)	AAA domain (PF13086); AAA domain (PF13087)
aten_s0157.g53	0.225185	NA	NA
aten_s0159.g10	-0.135659	Uncharacterized protein C2orf81 homolog (Q6AXP4)	Domain of unknown function (DUF4639) (PF15479)
aten_s0161.g12	0.234264	Ankyrin repeat and zinc finger domain-containing protein 1 (Q9H8Y5)	Ankyrin repeat (PF13606); Vms1-associating treble clef domain (PF18716); Bacteroidetes VLRF1 release factor (PF18826)
aten_s0161.g18	0.16361	Immunoglobulin-binding protein 1 (P78318)	TAP42-like family (PF04177)
aten_s0161.g2	-0.624498	NA	Collagen triple helix repeat (20 copies) (PF01391); Glycine rich protein (PF12810); Immunoglobulin domain (PF13927)
aten_s0161.g22	0.37029	Sodium-dependent phosphate transport protein 2B (Q9JJ09)	Na+/Pi-cotransporter (PF02690)
aten_s0161.g29	0.20534	Succinate dehydrogenase assembly factor 3, mitochondrial (A7S1H9)	Complex1_LYR-like (PF13233)
aten_s0161.g33	-0.172748	Sulfotransferase 1C2 (O00338)	Sulfotransferase domain (PF00685)
aten_s0161.g35	-0.522314	Amine sulfotransferase (O46640)	Sulfotransferase domain (PF00685)
aten_s0161.g44	-0.225581	Solute carrier family 23 member 2 (B0JZG0)	Permease family (PF00860)
aten_s0161.g45	-0.322074	PiggyBac transposable element-derived protein 4 (Q96DM1)	Transposase IS4 (PF13843)
aten_s0162.g12	0.353602	NA	NA
aten_s0162.g14	0.279584	tRNA wybutosine-synthesizing protein 3 homolog (Q6IPR3)	Methyltransferase TYW3 (PF02676)
aten_s0162.g21	-0.273477	Gamma-aminobutyric acid receptor subunit beta-3 (P63079)	Neurotransmitter-gated ion-channel ligand binding domain (PF02931); Neurotransmitter-gated ion-channel transmembrane region (PF02932)
aten_s0162.g23	-0.164922	Mucin-like protein (Fragment) (B3EWY9)	Thrombospondin type 1 domain (PF00090); ShK domain-like (PF01549); Alpha-L-arabinofuranosidase B (ABFB) domain (PF05270)
aten_s0162.g24	-0.505407	NA	Alpha-L-arabinofuranosidase B (ABFB) domain (PF05270)
aten_s0162.g26	-0.459043	NA	Alpha-L-arabinofuranosidase B (ABFB) domain (PF05270)
aten_s0162.g27	-0.487777	NA	Alpha-L-arabinofuranosidase B (ABFB) domain (PF05270)
aten_s0162.g28	-0.309944	Matrix metalloproteinase-9 (P41245)	Fibronectin type II domain (PF00040)
aten_s0162.g30	-0.603537	Fibronectin (P11276)	Fibronectin type II domain (PF00040); Alpha-L-arabinofuranosidase B (ABFB) domain (PF05270)
aten_s0162.g31	-0.154244	Lactadherin (P70490)	F5/8 type C domain (PF00754)
aten_s0162.g5	-0.376809	LIM/homeobox protein Awh (Q8IRC7)	Homeodomain (PF00046); LIM domain (PF00412)
aten_s0162.g8	0.15029	Nicotinamide phosphoribosyltransferase (Q52I78)	Nicotinate phosphoribosyltransferase (NAPRTase) family (PF04095)
aten_s0162.g9	0.200955	Choline transporter-like protein 2 (Q6IP59)	Plasma-membrane choline transporter (PF04515)
aten_s0163.g17	-0.126249	Laminin subunit beta-2 (P15800)	Laminin B (Domain IV) (PF00052); Laminin EGF domain (PF00053); Laminin N-terminal (Domain VI) (PF00055)
aten_s0163.g21	0.170178	Scm-like with four MBT domains protein 1 (Q9UHJ3)	RNA recognition motif. (a.k.a. RRM, RBD, or RNP domain) (PF00076); SAM domain (Sterile alpha motif) (PF00536)
aten_s0163.g32	-0.224385	Acyl-coenzyme A thioesterase 11 (Q8VHQ9)	START domain (PF01852); Thioesterase superfamily (PF03061)
aten_s0163.g39	0.17646	Negative elongation factor B (Q8WX92)	Cofactor of BRCA1 (COBRA1) (PF06209)
aten_s0163.g43	-0.361658	High-affinity choline transporter 1 (Q9VE46)	Sodium:solute symporter family (PF00474)
aten_s0163.g47	0.185861	Anaphase-promoting complex subunit 2 (Q8BZQ7)	Cullin family (PF00888); Anaphase promoting complex (APC) subunit 2 (PF08672)
aten_s0163.g50	-0.180645	Voltage-dependent L-type calcium channel subunit alpha-1S (Q13698)	Ion transport protein (PF00520); Voltage gated calcium channel IQ domain (PF08763); Voltage-dependent L-type calcium channel, IQ-associated (PF16905)
aten_s0164.g22	-0.265499	Tubulin polyglutamylase TTLL5 (Q6EMB2)	Tubulin-tyrosine ligase family (PF03133)
aten_s0164.g27	0.169636	Fanconi anemia group M protein (Q8IYD8)	Helicase conserved C-terminal domain (PF00271); ERCC4 domain (PF02732); Type III restriction enzyme, res subunit (PF04851); FANCM to MHF binding domain (PF16783)
aten_s0164.g31	0.151764	Retinol dehydrogenase 13 (Q8CEE7)	short chain dehydrogenase (PF00106)
aten_s0164.g6	0.227988	Tubulin--tyrosine ligase (Q8NG68)	Tubulin-tyrosine ligase family (PF03133)
aten_s0165.g27	0.14021	Catalase (O62839)	Catalase (PF00199); Catalase-related immune-responsive (PF06628)
aten_s0165.g30	-0.15227	Calcium/calmodulin-dependent protein kinase type II alpha chain (Q00168)	Protein kinase domain (PF00069); Calcium/calmodulin dependent protein kinase II association domain (PF08332)
aten_s0165.g32	0.192036	Tetraspanin-17 (Q9D7W4)	Tetraspanin family (PF00335)
aten_s0165.g41	0.166908	60S ribosomal protein L10a (P62907)	Ribosomal protein L1p/L10e family (PF00687)
aten_s0165.g9	-0.148547	NA	Protein of unknown function (DUF1757) (PF08560)
aten_s0166.g11	0.252848	G2/M phase-specific E3 ubiquitin-protein ligase (Q5F4A1)	HECT-domain (ubiquitin-transferase) (PF00632)
aten_s0166.g46	-0.268369	E3 ubiquitin-protein ligase HECTD1 (Q9ULT8)	HECT-domain (ubiquitin-transferase) (PF00632); Mib_herc2 (PF06701); Sad1 / UNC-like C-terminal (PF07738); Ankyrin repeats (3 copies) (PF12796); Basic tilted helix bundle domain (PF18410)
aten_s0166.g8	0.86229	NA	NA
aten_s0167.g1	0.224524	Interferon-induced 35 kDa protein (P80217)	NA
aten_s0167.g12	0.368465	Transcription factor MafK (O60675)	bZIP Maf transcription factor (PF03131)
aten_s0167.g13	0.45176	Transcription factor MafB (Q90888)	bZIP Maf transcription factor (PF03131)
aten_s0167.g17	0.570061	NA	NA
aten_s0167.g28	0.172433	Docking protein 2 (A7MBB8)	PTB domain (IRS-1 type) (PF02174); Pleckstrin homology domain (PF15413)
aten_s0167.g51	-0.188168	NA	NA
aten_s0168.g26	0.114239	Adenylate cyclase type 9 (Q9DGG6)	Adenylate and Guanylate cyclase catalytic domain (PF00211)
aten_s0168.g27	-0.193708	CREB-binding protein (Q6JHU9)	Bromodomain (PF00439); Zinc finger, ZZ type (PF00569); TAZ zinc finger (PF02135); KIX domain (PF02172); CREB-binding protein/p300, atypical RING domain (PF06001); Histone acetylation protein (PF08214)
aten_s0168.g3	-0.204691	Spermatogenesis-associated protein 5 (Q3UMC0)	ATPase family associated with various cellular activities (AAA) (PF00004); AAA+ lid domain (PF17862)
aten_s0168.g31	-0.199621	C-Jun-amino-terminal kinase-interacting protein 4 (O60271)	JNK_SAPK-associated protein-1 (PF09744); JNK-interacting protein leucine zipper II (PF16471); WD40 repeated domain (PF19056)
aten_s0168.g47	-0.523109	Protein ALP1-like (Q9M2U3)	DDE superfamily endonuclease (PF13359)
aten_s0168.g48	-0.376555	NA	NA
aten_s0169.g17	0.39643	Melanocortin receptor 5 (P41149)	7 transmembrane receptor (rhodopsin family) (PF00001)
aten_s0169.g22	0.135805	Angiogenic factor with G patch and FHA domains 1 (Q7TN31)	FHA domain (PF00498); G-patch domain (PF01585); OCRE domain (PF17780)
aten_s0169.g31	0.14736	Nuclear pore complex protein Nup54 (Q8BTS4)	Nucleoporin complex subunit 54 (PF13874); Nup54 C-terminal interacting domain (PF18437)
aten_s0170.g24	0.130869	Potassium voltage-gated channel subfamily H member 7 (O54852)	Ion transport protein (PF00520)
aten_s0170.g29	0.157683	Histone deacetylase 11 (Q96DB2)	Histone deacetylase domain (PF00850)
aten_s0170.g3	0.115977	N-alpha-acetyltransferase 15, NatA auxiliary subunit (Q9BXJ9)	N-terminal acetyltransferase A, auxiliary subunit (PF12569); Tetratricopeptide repeat (PF13181)
aten_s0170.g30	-0.141885	IQ and ubiquitin-like domain-containing protein (Q8NA54)	NA
aten_s0170.g34	0.123203	Pre-rRNA-processing protein TSR1 homolog (Q5XGY1)	40S ribosome biogenesis protein Tsr1 and BMS1 C-terminal (PF04950); AARP2CN (NUC121) domain (PF08142)
aten_s0170.g48	0.212618	Fibroblast growth factor 20 (Q9NP95)	Fibroblast growth factor (PF00167)
aten_s0170.g53	-0.281387	NA	NA
aten_s0170.g8	-0.155857	Nuclear mitotic apparatus protein 1 (Q14980)	NA
aten_s0172.g11	0.190748	Protein ABHD14B (Q8VCR7)	Alpha/beta hydrolase family (PF12697)
aten_s0172.g16	-0.108154	Pre-mRNA-splicing factor ATP-dependent RNA helicase DHX15 (O35286)	Helicase conserved C-terminal domain (PF00271); Helicase associated domain (HA2) (PF04408); Oligonucleotide/oligosaccharide-binding (OB)-fold (PF07717)
aten_s0172.g24	-0.146787	Stress-70 protein, mitochondrial (Q3ZCH0)	Hsp70 protein (PF00012)
aten_s0172.g25	-0.338936	Chymotrypsinogen B (Q9CR35)	Trypsin (PF00089); Thrombospondin type 1 domain (PF00090); ShK domain-like (PF01549)
aten_s0172.g33	-0.351648	SH3 and PX domain-containing protein 2B (A2AAY5)	SH3 domain (PF00018); PX domain (PF00787); Variant SH3 domain (PF07653)
aten_s0172.g44	-0.15088	Catenin alpha-2 (Q5R416)	Vinculin family (PF01044); Interleukin-like EMT inducer (PF15711)
aten_s0172.g54	-0.164012	Histamine H2 receptor (P17124)	7 transmembrane receptor (rhodopsin family) (PF00001)
aten_s0172.g55	0.157623	Beta-4C adrenergic receptor (P43141)	7 transmembrane receptor (rhodopsin family) (PF00001)
aten_s0172.g59	-0.174161	Golgi-associated plant pathogenesis-related protein 1 (Q9CYL5)	Cysteine-rich secretory protein family (PF00188)
aten_s0172.g70	-0.194115	Acid-sensing ion channel 1 (Q1XA76)	Amiloride-sensitive sodium channel (PF00858)
aten_s0172.g73	-0.213456	Testis- and ovary-specific PAZ domain-containing protein 1 (G7H7V7)	PPR repeat (PF01535); Tetratricopeptide repeat (PF13176); Putative aspartate racemase (PF14669)
aten_s0172.g82	-0.158348	U5 small nuclear ribonucleoprotein 200 kDa helicase (O75643)	DEAD/DEAH box helicase (PF00270); Helicase conserved C-terminal domain (PF00271); Sec63 Brl domain (PF02889); N-terminal helicase PWI domain (PF18149)
aten_s0172.g84	0.213401	D(1) dopamine receptor (P35406)	7 transmembrane receptor (rhodopsin family) (PF00001)
aten_s0173.g13	-0.558923	NA	NA
aten_s0174.g37	0.24551	Coagulation factor VIII (O18806)	F5/8 type C domain (PF00754)
aten_s0174.g42	0.198544	Coagulation factor V (Q9GLP1)	F5/8 type C domain (PF00754)
aten_s0175.g19	0.36452	Fatty acid synthase (P12276)	Zinc-binding dehydrogenase (PF00107); Beta-ketoacyl synthase, N-terminal domain (PF00109); Phosphopantetheine attachment site (PF00550); Acyl transferase domain (PF00698); Thioesterase domain (PF00975); Beta-ketoacyl synthase, C-terminal domain (PF02801); Methyltransferase domain (PF08241); KR domain (PF08659); Polyketide synthase dehydratase (PF14765); Ketoacyl-synthetase C-terminal extension (P…
aten_s0175.g26	-0.402832	NA	NA
aten_s0175.g4	0.346926	Uncharacterized protein C7orf62 homolog (A0JPP5)	NA
aten_s0175.g45	-0.18588	Dihydropteridine reductase (Q3T0Z7)	NA
aten_s0175.g48	-0.292425	NA	Protein of unknown function (DUF1759) (PF03564); Pao retrotransposon peptidase (PF05380); Family of unknown function (DUF5641) (PF18701)
aten_s0176.g17	-0.151607	NA	NA
aten_s0176.g19	0.131611	UBA-like domain-containing protein 1 (Q8TB05)	UBA-like domain (PF14555)
aten_s0176.g28	-0.242283	Histone H1.0-B (P22844)	linker histone H1 and H5 family (PF00538)
[truncated: 562 more rows]
[truncated: 1 more columns]

## Sheet: Supp Data1-4
Supplementary Data 1-4. List of differentially expressed genes in planula larvae inoculated with S. microadriaticum at 8 dpi.
GeneID	Log2 FC	Swiss-Prot annotation	Pfam domain
aten_s0001.g108	-0.401886	Max-binding protein MNT (Q0VH32)	Helix-loop-helix DNA-binding domain (PF00010)
aten_s0001.g127	-0.748671	Carbonic anhydrase 2 (Q8UWA5)	Eukaryotic-type carbonic anhydrase (PF00194)
aten_s0001.g128	-1.42765	Carbonic anhydrase 2 (P00918)	Eukaryotic-type carbonic anhydrase (PF00194)
aten_s0001.g138	0.39761	Uncharacterized protein YMR196W (Q04336)	Glycosyl hydrolase family 63 C-terminal domain (PF03200)
aten_s0001.g147	-0.223111	Lactation elevated protein 1 (Q8WV93)	AFG1-like ATPase (PF03969)
aten_s0001.g155	0.157562	Protein spinster homolog 1 (A8WGF7)	Major Facilitator Superfamily (PF07690)
aten_s0001.g163	-0.380017	Heme-binding protein 2 (Q9Y5Z4)	SOUL heme-binding protein (PF04832)
aten_s0001.g171	0.234033	Protein crumbs homolog 2 (Q80YA8)	NA
aten_s0001.g172	0.321952	NA	NA
aten_s0001.g179	-0.195033	NA	NA
aten_s0001.g207	0.348715	D-amino-acid oxidase (Q99042)	FAD dependent oxidoreductase (PF01266)
aten_s0001.g209	-0.181514	Nitric oxide synthase, brain (Q9Z0J4)	Oxidoreductase NAD-binding domain (PF00175); Flavodoxin (PF00258); PDZ domain (PF00595); FAD binding domain (PF00667); Nitric oxide synthase, oxygenase domain (PF02898)
aten_s0001.g224	0.179936	P2X purinoceptor 4 (Q99571)	ATP P2X receptor (PF00864)
aten_s0001.g225	-0.168994	Oxysterol-binding protein 2 (Q5QNQ6)	PH domain (PF00169); Oxysterol-binding protein (PF01237)
aten_s0001.g248	-0.257717	Tektin-1 (Q969V4)	Tektin family (PF03148)
aten_s0001.g262	0.242755	Dimethylaniline monooxygenase [N-oxide-forming] 5 (P49109)	Flavin-binding monooxygenase-like (PF00743)
aten_s0001.g287	-0.421814	Serine/arginine-rich splicing factor 4 (Q8VE97)	RNA recognition motif. (a.k.a. RRM, RBD, or RNP domain) (PF00076)
aten_s0001.g298	0.182256	Glycolipid transfer protein (Q9NZD2)	Glycolipid transfer protein (GLTP) (PF08718)
aten_s0001.g299	0.51704	Fez family zinc finger protein 2 (Q9ESP5)	Zinc finger, C2H2 type (PF00096); C2H2-type zinc finger (PF13912)
aten_s0001.g308	0.212053	Vacuolar protein sorting-associated protein 37B (Q9H9H4)	Modifier of rudimentary (Mod(r)) protein (PF07200)
aten_s0001.g35	0.371208	Zinc finger protein 665 (Q5R8X1)	Zinc finger, C2H2 type (PF00096); C2H2-type zinc finger (PF13912)
aten_s0001.g42	-0.329901	Galactose-specific lectin nattectin (Q66S03)	Lectin C-type domain (PF00059); Cysteine-rich secretory protein family (PF00188)
aten_s0001.g81	-0.26324	Serine/arginine-rich splicing factor 3 (P84104)	RNA recognition motif. (a.k.a. RRM, RBD, or RNP domain) (PF00076)
aten_s0001.g90	-0.207694	NA	NA
aten_s0002.g104	0.176403	Transient receptor potential cation channel subfamily A member 1 (O75762)	Ankyrin repeat (PF00023); Ion transport protein (PF00520); Ankyrin repeats (3 copies) (PF12796)
aten_s0002.g152	-0.218825	RalBP1-associated Eps domain-containing protein 1 (O54916)	Cytoskeletal-regulatory complex EF hand (PF12763)
aten_s0002.g200	0.18592	2-oxoisovalerate dehydrogenase subunit beta, mitochondrial (P35738)	Transketolase, pyrimidine binding domain (PF02779); Transketolase, C-terminal domain (PF02780)
aten_s0002.g211	0.16501	Pre-mRNA-splicing factor syf2 (Q8AVQ6)	SYF2 splicing factor (PF08231)
aten_s0002.g272	0.178576	NA	NA
aten_s0002.g281	-0.165737	Acetyl-CoA acetyltransferase, mitochondrial (Q6AZA0)	Thiolase, N-terminal domain (PF00108); Thiolase, C-terminal domain (PF02803)
aten_s0002.g66	0.244895	Solute carrier family 28 member 3 (Q9UA35)	Na+ dependent nucleoside transporter N-terminus (PF01773); Na+ dependent nucleoside transporter C-terminus (PF07662); Nucleoside recognition (PF07670)
aten_s0002.g79	-0.192369	Heterogeneous nuclear ribonucleoprotein Q (Q7TMK9)	RNA recognition motif. (a.k.a. RRM, RBD, or RNP domain) (PF00076); Heterogeneous nuclear ribonucleoprotein Q acidic domain (PF18360)
aten_s0002.g82	0.378779	Protein MMS22-like (E1C2Z0)	S-phase genomic integrity recombination mediator, N-terminal (PF14910)
aten_s0003.g103	0.166681	Lysine-specific demethylase 8 (Q497B8)	Cupin-like domain (PF13621)
aten_s0003.g11	-0.212679	TAR DNA-binding protein 43 (Q5R5W2)	RNA recognition motif. (a.k.a. RRM, RBD, or RNP domain) (PF00076); Transactive response DNA-binding protein N-terminal domain (PF18694)
aten_s0003.g153	0.280781	Espin-like protein (Q6ZVH7)	Ankyrin repeats (3 copies) (PF12796)
aten_s0003.g169	0.191754	NA	NA
aten_s0003.g240	-0.32304	Multiple PDZ domain protein (Q8VBX6)	PDZ domain (PF00595); L27_2 (PF09045)
aten_s0003.g272	0.186901	SPRY domain-containing protein 3 (Q5RBR6)	SPRY domain (PF00622)
aten_s0003.g273	0.169406	NA	von Willebrand factor type A domain (PF00092); Ion transport protein (PF00520)
aten_s0003.g93	0.310277	NA	NA
aten_s0003.g95	1.30086	Steroid 17-alpha-hydroxylase/17,20 lyase (P12394)	Cytochrome P450 (PF00067)
aten_s0004.g118	-0.242913	TNF receptor-associated factor 6 (A7XUJ6)	TRAF-type zinc finger (PF02176); Zinc finger, C3HC4 type (RING finger) (PF13923)
aten_s0004.g133	-0.391868	Tryptophanase (Q2S1V4)	Beta-eliminating lyase (PF01212)
aten_s0004.g137	-0.269928	40S ribosomal protein S10 (Q962R9)	Plectin/S10 domain (PF03501)
aten_s0004.g158	0.192822	DNA polymerase delta catalytic subunit (O54747)	DNA polymerase family B (PF00136); DNA polymerase family B, exonuclease domain (PF03104); C4-type zinc-finger of DNA polymerase delta (PF14260)
aten_s0004.g160	-0.500782	Patatin-like phospholipase domain-containing protein 2 (Q8BJ56)	Patatin-like phospholipase (PF01734)
aten_s0004.g29	0.302008	Fanconi anemia core complex-associated protein 24 (Q2KHY5)	Helix-hairpin-helix domain (PF14520); FANCM pseudonuclease domain (PF17949)
aten_s0004.g53	-0.202911	Transcription factor 25 (Q9BQ70)	Transcriptional repressor TCF25 (PF04910)
aten_s0004.g71	-1.21627	NA	NA
aten_s0004.g98	-0.260464	Sarcoplasmic reticulum histidine-rich calcium-binding protein (P16230)	NA
aten_s0005.g1	-0.163725	DNA-directed RNA polymerase I subunit RPA1 (O95602)	RNA polymerase Rpb1, domain 2 (PF00623); RNA polymerase Rpb1, domain 3 (PF04983); RNA polymerase Rpb1, domain 1 (PF04997); RNA polymerase Rpb1, domain 5 (PF04998); RNA polymerase Rpb1, domain 4 (PF05000)
aten_s0005.g12	-0.283887	Succinyl-CoA:3-ketoacid coenzyme A transferase 1, mitochondrial (P55809)	Coenzyme A transferase (PF01144)
aten_s0005.g149	-0.171011	Ankyrin repeat and MYND domain-containing protein 1 (Q8C0W1)	Ankyrin repeat (PF00023); MYND finger (PF01753); MORN repeat (PF02493); Ankyrin repeats (3 copies) (PF12796)
aten_s0005.g18	0.317765	Trace amine-associated receptor 1 (Q8HZ64)	NA
aten_s0005.g19	0.299614	NA	NA
aten_s0005.g20	0.425655	NA	NA
aten_s0005.g200	0.21745	NA	NA
aten_s0005.g211	0.412802	Monocarboxylate transporter 10 (Q91Y77)	Major Facilitator Superfamily (PF07690)
aten_s0005.g218	0.334926	NA	NA
aten_s0005.g24	-0.244693	Target of EGR1 protein 1 (Q9D2E2)	CAF1 family ribonuclease (PF04857)
aten_s0005.g274	0.173215	Transcription factor Dp-1 (Q14186)	E2F/DP family winged-helix DNA-binding domain (PF02319); Transcription factor DP (PF08781)
aten_s0005.g275	0.178527	Tripeptidyl-peptidase 2 (P29144)	Subtilase family (PF00082); Tripeptidyl peptidase II (PF12580)
aten_s0005.g33	0.362505	Glycine receptor subunit alphaZ1 (O93430)	Neurotransmitter-gated ion-channel ligand binding domain (PF02931)
aten_s0005.g342	-0.928357	Protein MB21D2 (Q8IYB1)	Mab-21 protein HhH/H2TH-like domain (PF20266)
aten_s0005.g64	0.334296	Tctex1 domain-containing protein 1-B (Fragment) (A2VDD2)	Tctex-1 family (PF03645)
aten_s0005.g66	0.676235	Tctex1 domain-containing protein 1 (Q9D5I4)	Tctex-1 family (PF03645)
aten_s0006.g110	-0.549735	Creatine kinase, flagellar (P18294)	ATP:guanido phosphotransferase, C-terminal catalytic domain (PF00217); ATP:guanido phosphotransferase, N-terminal domain (PF02807)
aten_s0006.g12	-0.593336	NA	NA
aten_s0006.g122	0.373049	ETS domain-containing protein Elk-1 (P41969)	Ets-domain (PF00178)
aten_s0006.g133	-0.487187	NA	NA
aten_s0006.g142	0.174218	NA	ShK domain-like (PF01549)
aten_s0006.g153	-0.246677	Alpha-aminoadipic semialdehyde synthase, mitochondrial (A8E657)	Saccharopine dehydrogenase NADP binding domain (PF03435); Alanine dehydrogenase/PNT, N-terminal domain (PF05222); Saccharopine dehydrogenase C-terminal domain (PF16653)
aten_s0006.g226	-0.384862	Histone-lysine N-methyltransferase 2E (Q3UG20)	PHD-finger (PF00628); SET domain (PF00856)
aten_s0006.g227	0.291255	NA	NA
aten_s0006.g251	-0.191552	Potassium voltage-gated channel subfamily D member 1 (Q9NSA2)	Ion transport protein (PF00520); BTB/POZ domain (PF02214)
aten_s0006.g260	0.43839	NA	NA
aten_s0006.g64	0.234665	Rap guanine nucleotide exchange factor 1 (Q13905)	RasGEF domain (PF00617); RasGEF N-terminal motif (PF00618)
aten_s0006.g70	-0.342833	Endoplasmin (Q66HD0)	Hsp90 protein (PF00183); Histidine kinase-, DNA gyrase B-, and HSP90-like ATPase (PF02518)
aten_s0006.g71	-0.341949	Cysteine-rich with EGF-like domain protein 2 (Q7SXF6)	Calcium-binding EGF domain (PF07645)
aten_s0007.g1	-0.189935	E3 ubiquitin-protein ligase HECTD1 (Q9ULT8)	NA
aten_s0007.g12	0.343018	NA	NA
aten_s0007.g125	-0.228795	GTP-binding protein Rheb (Q15382)	Ras family (PF00071)
aten_s0007.g13	0.288996	Polycomb complex protein BMI-1-B (Q7T3E6)	Zinc finger, C3HC4 type (RING finger) (PF13923)
aten_s0007.g146	-0.45635	CUB and peptidase domain-containing protein 1 (Fragment) (B8V7S0)	Trypsin (PF00089); ShK domain-like (PF01549)
aten_s0007.g79	-0.430348	NA	NA
aten_s0007.g82	-0.369325	NA	NA
aten_s0008.g125	-0.465991	78 kDa glucose-regulated protein (Q90593)	Hsp70 protein (PF00012)
aten_s0008.g152	0.177349	NA	NA
aten_s0008.g157	0.234562	Protein FAM35A (Q3UEN2)	Protein family FAM35, C-terminal (PF15793)
aten_s0008.g167	-0.266586	Electron transfer flavoprotein subunit alpha, mitochondrial (P13804)	Electron transfer flavoprotein FAD-binding domain (PF00766); Electron transfer flavoprotein domain (PF01012)
aten_s0008.g46	0.304135	Lysophospholipid acyltransferase 7 (Q5U4T9)	MBOAT, membrane-bound O-acyltransferase family (PF03062)
aten_s0008.g62	0.27657	Chondroadherin (O55226)	Leucine rich repeat (PF13855)
aten_s0008.g78	-0.245564	AT-hook-containing transcription factor (Q7Z591)	NA
aten_s0008.g95	0.197277	High mobility group protein 20A (Q9DC33)	HMG (high mobility group) box (PF00505)
aten_s0008.g96	0.283839	NA	NA
aten_s0009.g102	0.170567	NA	NA
aten_s0009.g131	-0.22744	L-threonine 3-dehydrogenase, mitochondrial (Q2KIR8)	NAD dependent epimerase/dehydratase family (PF01370)
aten_s0009.g156	-0.186626	NA	NA
aten_s0009.g162	0.146153	Protein yippee-like 2 (Q65Z58)	Yippee zinc-binding/DNA-binding /Mis18, centromere assembly (PF03226)
aten_s0009.g182	-0.323303	Iron-sulfur cluster co-chaperone protein HscB, mitochondrial (Q8IWL3)	HSCB C-terminal oligomerisation domain (PF07743)
aten_s0009.g183	-0.299391	Short-chain specific acyl-CoA dehydrogenase, mitochondrial (P15651)	Acyl-CoA dehydrogenase, C-terminal domain (PF00441); Acyl-CoA dehydrogenase, middle domain (PF02770); Acyl-CoA dehydrogenase, N-terminal domain (PF02771)
aten_s0009.g189	-0.379862	NA	NA
aten_s0009.g190	-0.501864	Aflatoxin B1 aldehyde reductase member 2 (Q8CG45)	Aldo/keto reductase family (PF00248)
aten_s0009.g193	-0.274522	SET and MYND domain-containing protein 4 (Q8BTK5)	SET domain (PF00856)
aten_s0009.g211	-0.411266	LON peptidase N-terminal domain and RING finger protein 3 (Q9D4H7)	ATP-dependent protease La (LON) substrate-binding domain (PF02190); RING-type zinc-finger (PF13445); Zinc finger, C3HC4 type (RING finger) (PF13923)
aten_s0009.g218	0.481723	Protein phosphatase 1 regulatory subunit 27 (Q9D119)	Ankyrin repeats (3 copies) (PF12796)
aten_s0009.g22	-0.230294	Dual specificity tyrosine-phosphorylation-regulated kinase 1A (Q13627)	Protein kinase domain (PF00069)
aten_s0009.g242	-0.460234	Collagen alpha-1(XII) chain (Fragment) (Q91145)	von Willebrand factor type A domain (PF00092)
aten_s0009.g243	-0.280946	Collagen alpha-1(XXII) chain (Q8NFW1)	von Willebrand factor type A domain (PF00092); Concanavalin A-like lectin/glucanases superfamily (PF13385)
aten_s0009.g40	-0.301889	Transmembrane protein 232 (Q5K6N0)	Transmembrane protein family 232 (PF15877)
aten_s0009.g7	0.474535	A disintegrin and metalloproteinase with thrombospondin motifs 16 (Q8TE57)	Reprolysin family propeptide (PF01562)
aten_s0009.g8	0.294127	A disintegrin and metalloproteinase with thrombospondin motifs 16 (Q8TE57)	EGF-like domain (PF00008); Thrombospondin type 1 domain (PF00090); ADAM-TS Spacer 1 (PF05986); Thrombospondin type 1 domain (PF19030); ADAMTS cysteine-rich domain (PF19236)
aten_s0009.g80	0.304579	Propionyl-CoA carboxylase alpha chain, mitochondrial (Q91ZA3)	Biotin carboxylase, N-terminal domain (PF00289); Biotin-requiring enzyme (PF00364); Biotin carboxylase C-terminal domain (PF02785); Carbamoyl-phosphate synthase L chain, ATP binding domain (PF02786); Propionyl-coenzyme A carboxylase BT domain (PF18140)
aten_s0010.g111	-0.380023	Tripartite motif-containing protein 45 (Q5BIM1)	B-box zinc finger (PF00643)
aten_s0010.g129	0.21866	Fibroblast growth factor receptor 3 (P18460)	Immunoglobulin I-set domain (PF07679); Immunoglobulin domain (PF13927)
aten_s0010.g145	0.229812	STAGA complex 65 subunit gamma (O94864)	Bromodomain associated (PF07524)
aten_s0010.g157	-0.692344	NA	Golgi phosphoprotein 3 (GPP34) (PF05719)
aten_s0010.g2	-0.3114	NA	NA
aten_s0010.g38	0.411856	Hephaestin-like protein (B3EWZ9)	Multicopper oxidase (PF07731); Multicopper oxidase (PF07732)
aten_s0010.g39	0.441873	NA	NA
aten_s0010.g47	-0.445574	Golgi-associated plant pathogenesis-related protein 1 (Q9H4G4)	Cysteine-rich secretory protein family (PF00188)
aten_s0010.g49	0.792386	Golgi-associated plant pathogenesis-related protein 1 (Q9H4G4)	Cysteine-rich secretory protein family (PF00188)
aten_s0010.g73	-0.157181	Short-chain dehydrogenase/reductase family 9C member 7 (Q8K3P0)	short chain dehydrogenase (PF00106)
aten_s0010.g86	0.357291	Clarin-3 (Q8NCR9)	NA
aten_s0011.g106	-0.188482	Transforming acidic coiled-coil-containing protein 1 (Q6Y685)	Transforming acidic coiled-coil-containing protein (TACC), C-terminal (PF05010)
aten_s0011.g109	0.184976	Zinc transporter ZIP13 (Q8AW42)	ZIP Zinc transporter (PF02535)
aten_s0011.g111	-0.200864	tRNA pseudouridine synthase A, mitochondrial (Q4KM92)	NA
aten_s0011.g128	0.411924	NK1 transcription factor-related protein 1 (Q15270)	Homeodomain (PF00046)
aten_s0011.g21	2.66319	Ras-related and estrogen-regulated growth inhibitor (Q96A58)	Ras family (PF00071)
aten_s0011.g24	-0.946867	Ras-related and estrogen-regulated growth inhibitor (Q96A58)	Ras family (PF00071)
aten_s0011.g40	-0.237758	Retinoid-inducible serine carboxypeptidase (Q9HB40)	Serine carboxypeptidase (PF00450)
aten_s0011.g51	-0.315152	NA	SH2 domain (PF00017); PH domain (PF00169)
aten_s0011.g68	-0.273015	Sideroflexin-1 (A5A761)	Sideroflexins (PF03820)
aten_s0011.g81	-0.269494	Catenin alpha-2 (P30997)	Vinculin family (PF01044)
aten_s0011.g9	-0.21095	Max dimerization protein 1 (P50538)	Helix-loop-helix DNA-binding domain (PF00010)
aten_s0012.g1	0.638274	Fukutin-related protein (Q8CG64)	LicD family (PF04991)
aten_s0012.g104	-0.312875	Iron-sulfur cluster assembly enzyme ISCU, mitochondrial (Q9D7P6)	NifU-like N terminal domain (PF01592)
aten_s0012.g110	0.180127	Eukaryotic translation initiation factor 2 subunit 3, Y-linked (C9WPN6)	Elongation factor Tu GTP binding domain (PF00009); Elongation factor Tu domain 2 (PF03144); Initiation factor eIF2 gamma, C terminal (PF09173)
aten_s0012.g141	0.273561	NA	NA
aten_s0012.g153	-0.262777	Beta-1,3-galactosyl-O-glycosyl-glycoprotein beta-1,6-N-acetylglucosaminyltransferase 3 (O95395)	Core-2/I-Branching enzyme (PF02485)
aten_s0012.g84	0.162999	NA	NA
aten_s0012.g90	-0.258081	Alpha-1A adrenergic receptor (Q91175)	7 transmembrane receptor (rhodopsin family) (PF00001)
aten_s0013.g117	-0.40405	Probable helicase with zinc finger domain (P42694)	AAA domain (PF13086)
aten_s0013.g139	0.208275	Indoleamine 2,3-dioxygenase 2 (Q8R0V5)	Indoleamine 2,3-dioxygenase (PF01231)
aten_s0013.g167	0.220359	Small RNA degrading nuclease 5 (Q8L7M4)	Exonuclease (PF00929)
aten_s0013.g176	-0.831482	NA	NA
aten_s0013.g190	0.197676	Nuclear protein localization protein 4 homolog (Q8TAT6)	NPL4 family, putative zinc binding region (PF05020); NPL4 family (PF05021); Nuclear pore localisation protein NPL4 (PF11543)
aten_s0013.g21	0.172231	ATP-binding cassette sub-family A member 5 (Q8WWZ7)	ABC transporter (PF00005); ABC-2 family transporter protein (PF12698)
aten_s0013.g35	-0.29475	NA	NA
aten_s0013.g63	0.266601	Polycomb protein suz12 (Q0VA03)	VEFS-Box of polycomb protein (PF09733)
aten_s0013.g65	-0.373524	Regulatory-associated protein of mTOR (Q8K4Q0)	WD domain, G-beta repeat (PF00400); Raptor N-terminal CASPase like domain (PF14538)
aten_s0013.g66	-0.406837	NA	NA
aten_s0013.g76	0.156539	Probable ATP-dependent RNA helicase DDX47 (Q9CWX9)	DEAD/DEAH box helicase (PF00270); Helicase conserved C-terminal domain (PF00271)
aten_s0013.g85	-0.254986	Ammonium transporter 1 (Q9BLG4)	Ammonium Transporter Family (PF00909); Ankyrin repeats (3 copies) (PF12796); Ankyrin repeats (many copies) (PF13857)
aten_s0013.g93	-0.417751	Fas-binding factor 1 (A2A870)	NA
aten_s0013.g97	-0.425825	Coagulation factor V (O88783)	F5/8 type C domain (PF00754)
aten_s0013.g98	-0.684754	Coagulation factor V (Q28107)	CUB domain (PF00431); F5/8 type C domain (PF00754); Galactose binding lectin domain (PF02140)
aten_s0014.g102	0.310541	Serine/threonine-protein kinase Kist (P97343)	Protein kinase domain (PF00069)
aten_s0014.g156	-0.806813	60S ribosomal protein L15 (P61314)	Ribosomal L15 (PF00827)
aten_s0014.g23	0.15291	U3 small nucleolar ribonucleoprotein protein MPP10 (Q810V0)	Mpp10 protein (PF04006)
aten_s0014.g33	0.160483	E3 SUMO-protein ligase PIAS3 (Q9Y6X2)	MIZ/SP-RING zinc finger (PF02891); PINIT domain (PF14324)
aten_s0014.g60	-0.382124	Pre-mRNA-splicing factor 38B (Q6AXY7)	PRP38 family (PF03371)
aten_s0014.g8	0.272211	NA	RNA recognition motif. (a.k.a. RRM, RBD, or RNP domain) (PF00076); OST-HTH/LOTUS domain (PF12872)
aten_s0014.g88	0.20863	NA	NA
aten_s0015.g152	-0.422033	DNA helicase INO80 (Q6ZPV2)	Helicase conserved C-terminal domain (PF00271)
aten_s0015.g46	0.172454	Epididymal secretory protein E1 (Q9Z0J0)	ML domain (PF02221)
aten_s0015.g5	0.209787	Synaptojanin-2-binding protein (Q9WVJ4)	PDZ domain (PF00595)
aten_s0015.g63	-0.482178	NA	NA
aten_s0015.g74	-0.190422	ATP-binding cassette sub-family B member 10, mitochondrial (Q9NRK6)	ABC transporter (PF00005); ABC transporter transmembrane region (PF00664)
aten_s0016.g131	-0.427949	Cyclin-L2 (Q9JJA7)	Cyclin, N-terminal domain (PF00134)
aten_s0016.g22	-0.301225	NA	FLYWCH zinc finger domain (PF04500)
aten_s0016.g23	-0.90677	NA	Transposase IS4 (PF13843)
aten_s0016.g44	-0.408082	NA	NA
aten_s0016.g79	0.189454	Neurogenic locus Notch protein (P07207)	EGF-like domain (PF00008)
aten_s0017.g101	-0.348212	Riboflavin-binding protein (P02752)	Folate receptor family (PF03024)
aten_s0017.g15	0.224548	DBH-like monooxygenase protein 1 (Q9CXI3)	Copper type II ascorbate-dependent monooxygenase, N-terminal domain (PF01082); DOMON domain (PF03351); Copper type II ascorbate-dependent monooxygenase, C-terminal domain (PF03712)
aten_s0017.g155	-0.324029	Rootletin (Q8CJ40)	NA
aten_s0017.g2	-0.247523	ATP-binding cassette sub-family F member 3 (Q9NUQ8)	ABC transporter (PF00005)
aten_s0017.g25	-0.265922	Putative ammonium transporter 3 (Q21565)	Ammonium Transporter Family (PF00909)
aten_s0017.g55	-0.225039	Eukaryotic translation initiation factor 4 gamma 1 (Q04637)	eIF4-gamma/eIF5/eIF2-epsilon (PF02020); MA3 domain (PF02847); MIF4G domain (PF02854)
aten_s0017.g56	0.278512	Methylenetetrahydrofolate reductase (Q9WU20)	Methylenetetrahydrofolate reductase (PF02219)
aten_s0017.g64	0.335712	NA	NA
aten_s0017.g69	-0.178757	Leucine-, glutamate- and lysine-rich protein 1 (Q6ZMV7)	NA
aten_s0017.g85	0.151624	Activated CDC42 kinase 1 (O54967)	SH3 domain (PF00018); Protein tyrosine and serine/threonine kinase (PF07714)
aten_s0018.g23	-0.254969	RING finger protein 17 (Q99MV7)	Tudor domain (PF00567)
aten_s0018.g29	-0.33987	Splicing factor, proline- and glutamine-rich (P23246)	RNA recognition motif. (a.k.a. RRM, RBD, or RNP domain) (PF00076); NOPS (NUC059) domain (PF08075)
aten_s0018.g35	-0.325632	Arginine/serine-rich protein PNISR (Q8TF01)	Arginine/serine-rich protein PNISR (PF15996)
aten_s0018.g7	-0.221774	Centrosomal protein of 162 kDa (E7F5E1)	NA
aten_s0019.g34	-0.318352	DnaJ homolog subfamily C member 3 (Q13217)	DnaJ domain (PF00226); Tetratricopeptide repeat (PF13181); Tetratricopeptide repeat (PF13432); Tetratricopeptide repeat (PF14559)
aten_s0019.g9	0.164816	Oxidation resistance protein 1 (A8KBE0)	TLD (PF07534); Major Facilitator Superfamily (PF07690)
aten_s0020.g35	-0.176399	Microtubule-associated protein ssm4 (O42667)	CAP-Gly domain (PF01302)
aten_s0020.g44	-0.338628	Craniofacial development protein 2 (O02751)	Endonuclease/Exonuclease/phosphatase family (PF03372)
aten_s0021.g103	-0.278135	Protein farnesyltransferase subunit beta (P49356)	Prenyltransferase and squalene oxidase repeat (PF00432)
aten_s0021.g107	-0.386138	NA	Concanavalin A-like lectin/glucanases superfamily (PF13385)
aten_s0021.g110	-0.334766	Integral membrane protein GPR155 (Q5R9A7)	Domain found in Dishevelled, Egl-10, and Pleckstrin (DEP) (PF00610); Membrane transport protein (PF03547)
aten_s0021.g126	-0.151384	Uncharacterized protein C7orf31 (Q8N865)	Domain of unknown function (DUF4555) (PF15093)
aten_s0021.g156	0.479124	Insulin-induced gene 2 protein (Q9Y5U4)	Insulin-induced protein (INSIG) (PF07281)
aten_s0021.g32	-0.657217	Pyridoxine-5'-phosphate oxidase (Q91XF0)	Pyridoxamine 5'-phosphate oxidase (PF01243); Pyridoxine 5'-phosphate oxidase C-terminal dimerisation region (PF10590)
aten_s0021.g51	0.840838	Sorting nexin-10A (F1Q506)	PX domain (PF00787)
aten_s0021.g52	0.379217	NA	NA
aten_s0021.g58	0.163994	PHD finger protein 14 (O94880)	PHD-finger (PF00628); PHD-zinc-finger like domain (PF13832)
aten_s0021.g68	0.236088	NA	NA
aten_s0021.g72	0.192242	Sterol O-acyltransferase 1 (O77760)	MBOAT, membrane-bound O-acyltransferase family (PF03062)
aten_s0022.g106	-0.346207	Ficolin-3 (O75636)	Fibrinogen beta and gamma chains, C-terminal globular domain (PF00147)
aten_s0022.g51	0.322647	NA	NA
aten_s0022.g56	0.349083	Histidine triad nucleotide-binding protein 2, mitochondrial (Q9D0S9)	HIT domain (PF01230)
aten_s0023.g100	-0.15356	Importin subunit alpha-3 (O35343)	Armadillo/beta-catenin-like repeat (PF00514); Importin beta binding domain (PF01749); Atypical Arm repeat (PF16186)
aten_s0023.g27	-0.199537	Coiled-coil domain-containing protein 60 (Q8IWA6)	Domain of unknown function (DUF4698) (PF15769)
aten_s0023.g35	-0.385579	Succinate dehydrogenase [ubiquinone] flavoprotein subunit, mitochondrial (Q7ZVF3)	FAD binding domain (PF00890); Fumarate reductase flavoprotein C-term (PF02910)
aten_s0024.g104	0.248507	Isoleucine--tRNA ligase, cytoplasmic (P41252)	tRNA synthetases class I (I, L, M and V) (PF00133); Anticodon-binding domain of tRNA ligase (PF08264); Domain of unknown function (DUF5915) (PF19302)
aten_s0024.g111	-0.202891	Nuclear RNA export factor 1 (Q9UBU9)	Nuclear transport factor 2 (NTF2) domain (PF02136); TAP C-terminal domain (PF03943); Tap, RNA-binding (PF09162)
aten_s0024.g25	-0.266834	Protein-glutamine gamma-glutamyltransferase K (Q9GLK0)	Transglutaminase family (PF00868); Transglutaminase family, C-terminal ig like domain (PF00927); Transglutaminase-like superfamily (PF01841)
aten_s0024.g28	0.172923	Rab-like protein 2A (Q5R573)	Ras family (PF00071)
aten_s0024.g61	-0.217665	NA	NA
aten_s0024.g96	-0.452152	Cysteine dioxygenase type 1 (Q6NWZ9)	Cysteine dioxygenase type I (PF05995)
aten_s0025.g47	0.325705	COUP transcription factor 2 (O09018)	Ligand-binding domain of nuclear hormone receptor (PF00104); Zinc finger, C4 type (two domains) (PF00105)
aten_s0025.g72	-0.530367	NA	DDE superfamily endonuclease (PF13358)
aten_s0026.g119	0.242871	TBC1 domain family member 7 (Q9D0K0)	Rab-GTPase-TBC domain (PF00566)
aten_s0026.g122	0.1542	Mucosa-associated lymphoid tissue lymphoma translocation protein 1 homolog (Q2TBA3)	Caspase domain (PF00656)
aten_s0026.g132	-0.283778	NA	NA
aten_s0026.g138	-0.30265	DAZ-associated protein 1 (Q98SJ2)	RNA recognition motif. (a.k.a. RRM, RBD, or RNP domain) (PF00076)
aten_s0026.g142	0.231073	Nuclear pore membrane glycoprotein 210-like (Q5VU65)	Bacterial Ig-like domain (group 2) (PF02368)
aten_s0026.g21	-0.349914	NA	NA
aten_s0026.g22	-0.423722	NA	NA
aten_s0026.g24	0.762262	RNA-binding protein 3 (Q925G0)	RNA recognition motif. (a.k.a. RRM, RBD, or RNP domain) (PF00076)
aten_s0026.g26	-0.860689	NA	NA
aten_s0026.g58	-0.324268	Caspase-7 (P55214)	Caspase domain (PF00656)
aten_s0026.g59	-0.236331	Heterogeneous nuclear ribonucleoprotein F (Q5E9J1)	RNA recognition motif. (a.k.a. RRM, RBD, or RNP domain) (PF00076)
aten_s0026.g79	-0.238301	Unconventional myosin-VIIa (Fragment) (Q28970)	Myosin head (motor domain) (PF00063)
aten_s0026.g80	-0.315713	Trace amine-associated receptor 1 (Q8HZ64)	7 transmembrane receptor (rhodopsin family) (PF00001)
aten_s0027.g10	-0.267802	Tolloid-like protein 1 (Q9DER7)	CUB domain (PF00431); Concanavalin A-like lectin/glucanases superfamily (PF13385)
aten_s0027.g101	0.227073	3'-5' ssDNA/RNA exonuclease TatD (D0Z9R0)	TatD related DNase (PF01026)
aten_s0027.g2	0.303721	Galanin receptor type 2 (O08726)	7 transmembrane receptor (rhodopsin family) (PF00001)
aten_s0027.g51	0.316816	NA	NA
aten_s0027.g58	-0.242922	GTPase-activating protein (P33277)	GTPase-activator protein for Ras-like GTPase (PF00616); RasGAP C-terminus (PF03836)
aten_s0027.g7	0.167559	NA	NA
aten_s0027.g73	0.340102	NA	Chromosome segregation protein Csm1/Pcs1 (PF12539)
aten_s0027.g77	0.231348	Glucose-6-phosphate exchanger SLC37A2 (Q9WU81)	Major Facilitator Superfamily (PF07690)
aten_s0027.g99	-0.277621	U2 snRNP-associated SURP motif-containing protein (O15042)	RNA recognition motif. (a.k.a. RRM, RBD, or RNP domain) (PF00076); Surp module (PF01805); CID domain (PF04818); cwf21 domain (PF08312)
aten_s0028.g12	0.167456	Histone-lysine N-methyltransferase SETD2 (E9Q5F9)	WW domain (PF00397); SET domain (PF00856); SRI (Set2 Rpb1 interacting) domain (PF08236); AWS domain (PF17907)
aten_s0028.g120	1.20255	Egl nine homolog 1 (Fragment) (P59722)	MYND finger (PF01753); 2OG-Fe(II) oxygenase superfamily (PF13640)
aten_s0028.g123	0.566522	Hypoxia-inducible factor 1-alpha (Q16665)	PAS fold (PF00989); HIF-1 alpha C terminal transactivation domain (PF08778); PAS domain (PF14598)
aten_s0028.g140	0.187793	N-acetylglutamate synthase, mitochondrial (Q8N159)	Amino acid kinase family (PF00696); NAT, N-acetyltransferase, of N-acetylglutamate synthase (PF04768)
aten_s0028.g15	-0.181947	Ficolin-1 (O00602)	Fibrinogen beta and gamma chains, C-terminal globular domain (PF00147); Ephrin (PF00812)
aten_s0028.g154	0.182709	Catenin alpha-2 (P26232)	Vinculin family (PF01044)
aten_s0028.g162	0.305894	Nuclear pore complex protein Nup160 (Q9Z0W3)	Nucleoporin Nup120/160 (PF11715)
aten_s0028.g28	0.214117	Cathepsin L (Q26636)	Papain family cysteine protease (PF00112); Cathepsin propeptide inhibitor domain (I29) (PF08246)
aten_s0028.g8	-0.266331	Thyrotroph embryonic factor (Q9JLC6)	Basic region leucine zipper (PF07716)
aten_s0028.g92	-0.34378	YLP motif-containing protein 1 (P0CB49)	AAA domain (PF13671)
aten_s0029.g116	0.353884	High mobility group-T protein (P07746)	HMG (high mobility group) box (PF00505)
aten_s0029.g123	-0.271108	Roundabout homolog 2 (Q7TPD3)	Fibronectin type III domain (PF00041)
aten_s0029.g130	-0.401164	Putative ammonium transporter 3 (Q21565)	Ammonium Transporter Family (PF00909)
aten_s0029.g144	-0.340675	Cat eye syndrome critical region protein 2 (Q9BXF3)	NA
aten_s0029.g162	1.14637	NA	NA
aten_s0029.g168	-0.518885	NA	NA
aten_s0029.g23	-1.06295	NA	NA
aten_s0029.g24	-0.471044	NA	NA
aten_s0029.g29	0.220459	Steroid 17-alpha-hydroxylase/17,20 lyase (O57525)	Cytochrome P450 (PF00067)
aten_s0029.g30	3.59451	Opsin Rh4 (P08255)	7 transmembrane receptor (rhodopsin family) (PF00001)
aten_s0029.g36	0.250094	60S ribosomal protein L9 (P32969)	Ribosomal protein L6 (PF00347)
aten_s0029.g63	-0.244747	Kinase D-interacting substrate of 220 kDa (Q7T163)	KAP family P-loop domain (PF07693); Ankyrin repeats (3 copies) (PF12796)
aten_s0029.g79	0.177144	Prickle-like protein 2 (Q7Z3G6)	LIM domain (PF00412); PET Domain (PF06297)
aten_s0029.g88	-0.345616	NADP-specific glutamate dehydrogenase (P43793)	Glutamate/Leucine/Phenylalanine/Valine dehydrogenase (PF00208); Glu/Leu/Phe/Val dehydrogenase, dimerisation domain (PF02812)
aten_s0030.g110	0.225913	Zinc transporter ZIP14 (A0A0G2KQY6)	ZIP Zinc transporter (PF02535); Zinc transporter ZIP4 domain (PF18292)
aten_s0030.g128	0.225676	Hairy/enhancer-of-split related with YRPW motif protein (Q7KM13)	Helix-loop-helix DNA-binding domain (PF00010)
aten_s0030.g132	0.180015	Adhesion G protein-coupled receptor B3 (Q80ZF8)	7 transmembrane receptor (Secretin family) (PF00002); Sushi repeat (SCR repeat) (PF00084); F5/8 type C domain (PF00754); GPCR proteolysis site, GPS, motif (PF01825); Calcium-binding EGF domain (PF07645); Immunoglobulin I-set domain (PF07679); EGF domain (PF12947); Leucine rich repeat (PF13855); Immunoglobulin domain (PF13927); GPCR-Autoproteolysis INducing (GAIN) domain (PF16489)
aten_s0030.g44	-0.391934	NA	NA
aten_s0030.g67	-0.272483	Partitioning defective 3 homolog (Q8TEW0)	PDZ domain (PF00595); N-terminal of Par3 and HAL proteins (PF12053)
aten_s0030.g74	-0.624494	BTB/POZ domain-containing protein 6 (Q0V9W6)	BTB/POZ domain (PF00651); BTB And C-terminal Kelch (PF07707); PHR domain (PF08005)
aten_s0030.g78	0.435776	Universal stress protein Slr1101 (P72745)	Universal stress protein family (PF00582)
aten_s0031.g110	-0.225096	Zinc finger protein 608 (Q9ULD9)	NA
aten_s0031.g15	-0.307281	NA	NA
aten_s0031.g64	-0.245604	NA	NA
aten_s0031.g94	0.265473	Probable gluconokinase (Q54PI5)	Shikimate kinase (PF01202)
aten_s0032.g16	0.2697	Fibrillin-1 (P98133)	CUB domain (PF00431); Calcium-binding EGF domain (PF07645); Human growth factor-like EGF (PF12661); Coagulation Factor Xa inhibitory site (PF14670)
aten_s0033.g17	-0.200196	A disintegrin and metalloproteinase with thrombospondin motifs 16 (Q8TE57)	Thrombospondin type 1 domain (PF00090); CUB domain (PF00431); Reprolysin (M12B) family zinc metalloprotease (PF01421); Reprolysin family propeptide (PF01562); ADAMTS cysteine-rich domain 2 (PF17771); Thrombospondin type 1 domain (PF19030); ADAMTS cysteine-rich domain (PF19236)
aten_s0033.g29	-0.570412	Senecionine N-oxygenase (Q8MP06)	Flavin-binding monooxygenase-like (PF00743)
aten_s0033.g33	-0.257551	Ankyrin repeat and EF-hand domain-containing protein 1 (Q9D2J7)	Ankyrin repeat (PF00023); Ankyrin repeats (3 copies) (PF12796)
aten_s0033.g70	-0.502586	Cryptochrome-1 (Q16526)	DNA photolyase (PF00875); FAD binding domain of DNA photolyase (PF03441)
aten_s0033.g73	0.189531	Gem-associated protein 4 (P57678)	NA
aten_s0034.g102	0.154084	Phosphatidylserine decarboxylase proenzyme, mitochondrial (P27465)	Phosphatidylserine decarboxylase (PF02666)
aten_s0034.g128	-2.49351	LON peptidase N-terminal domain and RING finger protein 3 (Q9D4H7)	ATP-dependent protease La (LON) substrate-binding domain (PF02190); RING-type zinc-finger (PF13445); Zinc finger, C3HC4 type (RING finger) (PF13923)
aten_s0034.g131	-0.580358	Hemicentin-1 (Q96RW7)	Thrombospondin type 1 domain (PF00090)
aten_s0034.g133	-0.428826	Collagen alpha-1(XII) chain (Q60847)	von Willebrand factor type A domain (PF00092)
aten_s0034.g134	-0.540881	NA	NA
aten_s0034.g169	-0.175758	Acetoacetyl-CoA synthetase (Q5ZLG0)	AMP-binding enzyme (PF00501); Acetyl-coenzyme A synthetase N-terminus (PF16177)
aten_s0034.g54	-0.285833	Pancreatic lipase-related protein 2 (P81139)	Lipase (PF00151)
aten_s0034.g64	0.354253	Cryptochrome-1 (Q6ZZY0)	DNA photolyase (PF00875); FAD binding domain of DNA photolyase (PF03441)
aten_s0034.g65	0.350647	NA	NA
aten_s0034.g74	-0.533691	NA	NA
aten_s0034.g83	-0.42573	NA	NA
aten_s0034.g84	-0.553108	NA	NA
aten_s0035.g10	0.595833	Delta-like protein 4 (Q9NR61)	NA
aten_s0035.g111	0.180547	E3 ubiquitin-protein ligase TRIM71 (E7FAM5)	Filamin/ABP280 repeat (PF00630); B-box zinc finger (PF00643); NHL repeat (PF01436); RING-type zinc-finger (PF13445)
aten_s0035.g127	0.161646	Polyamine-modulated factor 1-binding protein 1 (Q9WVQ0)	NA
aten_s0035.g143	0.212437	TBC1 domain family member 31 (Q6DDI6)	Rab-GTPase-TBC domain (PF00566)
aten_s0035.g35	-0.261561	NA	NA
aten_s0035.g45	-0.312073	Olfactory receptor 1A1 (Q9TU92)	7 transmembrane receptor (rhodopsin family) (PF00001)
aten_s0035.g59	-0.399069	Histone H2B (P35067)	Core histone H2A/H2B/H3/H4 (PF00125)
aten_s0035.g87	0.383545	Serine protease 23 (Q1LZE9)	Trypsin (PF00089)
aten_s0035.g9	0.98055	Delta-like protein 4 (D3ZHH1)	Hint domain (PF13403)
aten_s0036.g10	0.149917	Sodium/potassium/calcium exchanger 6, mitochondrial (Q6AXS0)	Sodium/calcium exchanger protein (PF01699)
aten_s0036.g15	-0.298948	Lethal(3)malignant brain tumor-like protein 1 (E1C2V1)	SAM domain (Sterile alpha motif) (PF00536); Zinc finger, C2HC type (PF01530); mbt repeat (PF02820)
aten_s0036.g72	0.166973	Pantothenate kinase 4 (Q4R4U1)	Damage-control phosphatase ARMT1-like domain (PF01937); Fumble (PF03630)
aten_s0036.g94	-0.188383	B-cell lymphoma 3 protein (P20749)	Ankyrin repeat (PF00023); Ankyrin repeats (3 copies) (PF12796)
aten_s0037.g36	-0.215384	Interleukin enhancer-binding factor 2 homolog (Q6P8G1)	DZF domain (PF07528)
aten_s0037.g95	0.145195	Cleavage and polyadenylation specificity factor subunit 1 (Q10569)	CPSF A subunit region (PF03178); Mono-functional DNA-alkylating methyl methanesulfonate N-term (PF10433)
aten_s0038.g27	0.29011	Transcription factor COE3 (Q9H4W6)	IPT/TIG domain (PF01833); Transcription factor COE1 DNA-binding domain (PF16422); Transcription factor COE1 helix-loop-helix domain (PF16423)
aten_s0038.g57	0.489941	Short transient receptor potential channel 7 (Q9HCX4)	NA
aten_s0038.g59	0.265053	NA	SPRY domain (PF00622)
aten_s0038.g86	-0.458934	NA	C-terminal domain of apextrin (PF16977)
aten_s0038.g98	0.230787	DOMON domain-containing protein FRRS1L (Q9P0K9)	DOMON domain (PF03351)
aten_s0038.g99	0.244942	Ferric-chelate reductase 1 (Q8K385)	Eukaryotic cytochrome b561 (PF03188); DOMON domain (PF03351)
aten_s0039.g1	0.271207	NA	NA
aten_s0039.g14	0.257723	Programmed cell death protein 4 (Q98TX3)	MA3 domain (PF02847)
aten_s0039.g44	-0.212726	Phosphatidylinositol 4-kinase type 2-beta (Q28G26)	Phosphatidylinositol 3- and 4-kinase (PF00454)
aten_s0039.g71	0.405843	Zinc finger protein 503 (Q6UFS5)	NA
aten_s0040.g110	0.204594	Xenotropic and polytropic retrovirus receptor 1 homolog (Q6DD44)	SPX domain (PF03105); EXS family (PF03124)
aten_s0040.g19	-0.224602	NA	NA
aten_s0040.g29	0.155421	Influenza virus NS1A-binding protein homolog (Q920Q8)	BTB/POZ domain (PF00651); Kelch motif (PF01344); BTB And C-terminal Kelch (PF07707)
aten_s0040.g48	-0.529081	Calumenin-A (B5X186)	EF hand (PF13202); EF-hand domain pair (PF13499)
aten_s0040.g60	-0.167845	Calcium-binding mitochondrial carrier protein SCaMC-2 (Q5XH95)	Mitochondrial carrier protein (PF00153); EF-hand domain pair (PF13499)
aten_s0040.g87	-0.541901	Ultraviolet-B receptor UVR8 (Q9FN03)	Ras family (PF00071); Regulator of chromosome condensation (RCC1) repeat (PF00415); Regulator of chromosome condensation (RCC1) repeat (PF13540)
aten_s0041.g26	0.226962	La-related protein 6 (Q8BN59)	La domain (PF05383); SUZ-C motif (PF12901)
aten_s0041.g37	0.486491	Forkhead box protein B1 (Q64732)	Forkhead domain (PF00250)
aten_s0041.g50	-0.545658	AT-rich interactive domain-containing protein 3C (A6PWV5)	NA
aten_s0041.g55	-0.337822	Zinc finger RNA-binding protein (Q5REX3)	DZF domain (PF07528); Zinc-finger of C2H2 type (PF12874)
aten_s0042.g11	0.261857	Sulfide:quinone oxidoreductase, mitochondrial (Q9Y6N5)	Pyridine nucleotide-disulphide oxidoreductase (PF07992)
aten_s0042.g129	-0.161934	Sn1-specific diacylglycerol lipase alpha (Q9Y4D2)	Lipase (class 3) (PF01764)
aten_s0042.g132	0.348023	Protein FAM69A (Q5T7M9)	Protein-kinase domain of FAM69 (PF12260); N-term cysteine-rich ER, FAM69 (PF14875)
aten_s0042.g14	-0.191474	Neuronal acetylcholine receptor subunit alpha-7 (P22770)	Neurotransmitter-gated ion-channel ligand binding domain (PF02931); Neurotransmitter-gated ion-channel transmembrane region (PF02932)
aten_s0042.g26	1.49536	Solute carrier family 26 member 6 (Q8CIW6)	Sulfate permease family (PF00916); STAS domain (PF01740)
aten_s0042.g28	0.233948	Histone-lysine N-methyltransferase setd3 (Q5ZML9)	SET domain (PF00856); Rubisco LSMT substrate-binding (PF09273)
aten_s0042.g45	1.06787	Hairy/enhancer-of-split related with YRPW motif protein (Q7KM13)	Helix-loop-helix DNA-binding domain (PF00010); Hairy Orange (PF07527)
aten_s0042.g75	-0.230983	Probable inactive purple acid phosphatase 2 (Q9LMG7)	Calcineurin-like phosphoesterase (PF00149); Iron/zinc purple acid phosphatase-like protein C (PF14008); Purple acid Phosphatase, N-terminal domain (PF16656)
aten_s0042.g82	-0.362378	NA	NA
aten_s0042.g86	0.176121	NA	NA
aten_s0042.g88	-0.384081	Heat shock 70 kDa protein 12A (O43301)	NA
aten_s0042.g95	0.684198	Pol polyprotein (P21414)	Reverse transcriptase (RNA-dependent DNA polymerase) (PF00078); Phage integrase family (PF00589)
aten_s0043.g106	-0.575325	NA	NA
aten_s0043.g107	0.162874	Poly(U)-specific endoribonuclease-B (Q503V9)	Endoribonuclease XendoU (PF09412)
aten_s0043.g34	-0.599938	RNA-binding protein 4 (Q9BWF3)	RNA recognition motif. (a.k.a. RRM, RBD, or RNP domain) (PF00076); Zinc knuckle (PF00098)
aten_s0043.g54	-0.378891	NA	NA
aten_s0043.g88	-0.353042	NA	NA
aten_s0043.g92	0.319067	NA	NA
aten_s0043.g95	-0.23647	Clustered mitochondria protein homolog (O75153)	Clustered mitochondria (PF13236); Mitochondrial function, CLU-N-term (PF15044)
aten_s0044.g115	-0.225334	Cilia- and flagella-associated protein 36 (Q7T0S7)	The ARF-like 2 binding protein BART (PF11527)
aten_s0044.g15	0.16026	Phosphofurin acidic cluster sorting protein 2 (Q86VP3)	PACS-1 cytosolic sorting protein (PF10254)
aten_s0044.g16	0.20803	DnaJ homolog subfamily C member 17 (Q91WT4)	DnaJ domain (PF00226)
aten_s0044.g46	0.340901	Delta(8)-fatty-acid desaturase 2 (Q3EBF7)	Cytochrome b5-like Heme/Steroid binding domain (PF00173); Fatty acid desaturase (PF00487)
aten_s0044.g47	0.263826	NA	NA
aten_s0044.g75	-0.289396	E3 ubiquitin-protein ligase rnf8-B (Q6NRG0)	FHA domain (PF00498); Zinc finger, C3HC4 type (RING finger) (PF13920)
aten_s0044.g80	0.475817	Monocarboxylate transporter 10 (A1L1W9)	Major Facilitator Superfamily (PF07690)
aten_s0044.g95	0.263608	Anaphase-promoting complex subunit 1 (Q9H1A4)	Anaphase-promoting complex subunit 1 WD40 beta-propeller domain (PF12859); Anaphase-promoting complex sub unit 1 C-terminal domain (PF18122); Anaphase-promoting complex subunit 1 N-terminal (PF19521); Anaphase-promoting complex subunit 1 middle domain (PF20518)
aten_s0046.g108	0.231783	NA	NA
aten_s0046.g126	0.246738	Coiled-coil alpha-helical rod protein 1 (Q8HZ57)	Alpha helical coiled-coil rod protein (HCR) (PF07111)
aten_s0046.g137	0.236772	E3 ubiquitin-protein ligase ZNRF3 (Q5SSZ7)	Ring finger domain (PF13639); ZNRF-3 Ectodomain (PF18212)
aten_s0046.g154	-0.245466	Kelch-like protein 10 (Q6JEL2)	Kelch motif (PF01344)
aten_s0046.g166	-0.572506	NA	NA
aten_s0046.g24	0.385773	Cytoplasmic aconitate hydratase (P21399)	Aconitase family (aconitate hydratase) (PF00330); Aconitase C-terminal domain (PF00694)
aten_s0046.g25	0.215243	Coagulation factor VIII (O18806)	F5/8 type C domain (PF00754); Tyrosine-protein kinase ephrin type A/B receptor-like (PF07699)
aten_s0046.g44	0.269043	7-dehydrocholesterol reductase (Q6P4M0)	Ergosterol biosynthesis ERG4/ERG24 family (PF01222)
aten_s0046.g54	-0.176789	Synaptotagmin-C (P24507)	C2 domain (PF00168)
aten_s0046.g62	-0.173505	Synaptotagmin-1 (Q5R4J5)	C2 domain (PF00168)
aten_s0046.g67	-1.25192	Cryptochrome-1 (Q8QG61)	DNA photolyase (PF00875); FAD binding domain of DNA photolyase (PF03441)
aten_s0046.g68	-0.39199	NA	NA
aten_s0046.g7	0.281317	Phosphoserine aminotransferase (P10658)	Aminotransferase class-V (PF00266)
aten_s0047.g105	0.660669	Melanotransferrin (P08582)	Transferrin (PF00405)
aten_s0047.g125	-0.177373	Vacuolar protein sorting-associated protein 28 homolog (Q3T178)	VPS28 protein (PF03997)
aten_s0047.g137	0.673448	NA	NA
aten_s0047.g36	0.320444	Leucine-rich repeat and WD repeat-containing protein 1 (B0JZ65)	WD domain, G-beta repeat (PF00400)
aten_s0047.g70	-0.355456	NA	NA
aten_s0047.g92	-0.309658	RILP-like protein 1 (Q9JJC6)	JNK_SAPK-associated protein-1 (PF09744); Rab interacting lysosomal protein (PF11461)
aten_s0047.g96	-0.214014	Peripheral-type benzodiazepine receptor-associated protein 1 (Q7TNF8)	Variant SH3 domain (PF07653); Variant SH3 domain (PF14604)
aten_s0048.g27	-0.246183	Riboflavin transporter 2 (B5X4H8)	Protein of unknown function (DUF1011) (PF06237)
aten_s0048.g40	-0.262312	Chromodomain Y-like protein 2 (Q9D5D8)	Enoyl-CoA hydratase/isomerase (PF00378); Chromo (CHRromatin Organisation MOdifier) domain (PF00385)
aten_s0048.g42	0.207448	Ataxin-1-like (P0C7T6)	Ataxin-1 and HBP1 module (AXH) (PF08517)
aten_s0048.g45	-0.278742	Tumor protein p53-inducible nuclear protein 1 (Q9QXE4)	DOR family (PF14839)
aten_s0048.g50	0.167834	Phosphoethanolamine N-methyltransferase (Q9M571)	Methyltransferase domain (PF08241); Methyltransferase domain (PF13847)
aten_s0049.g129	0.249794	Tubulin epsilon chain (Q9UJT0)	Tubulin/FtsZ family, GTPase domain (PF00091); Tubulin C-terminal domain (PF03953)
aten_s0049.g151	-0.22187	Protein disulfide-isomerase A6 (Q63081)	Thioredoxin (PF00085)
aten_s0049.g162	-0.351834	NA	ShK domain-like (PF01549)
aten_s0049.g167	-0.214479	LWamide neuropeptides (Q25060)	NA
aten_s0049.g18	-0.279107	NA	NA
aten_s0049.g19	-0.266129	NA	NA
aten_s0049.g26	-0.172192	Arf-GAP with SH3 domain, ANK repeat and PH domain-containing protein 1 (Q9ULH1)	SH3 domain (PF00018); PH domain (PF00169); Putative GTPase activating protein for Arf (PF01412); Ankyrin repeats (3 copies) (PF12796); BAR domain of APPL family (PF16746)
aten_s0049.g47	-0.17814	NA	NA
aten_s0049.g59	-0.150105	Dual specificity protein kinase CLK2 (O35491)	Protein kinase domain (PF00069)
aten_s0049.g87	0.286917	Glucosidase 2 subunit beta (P0CT24)	Glucosidase II beta subunit-like (PF12999)
aten_s0049.g9	-0.292018	NA	NA
aten_s0050.g42	0.876313	NA	NA
aten_s0050.g58	0.170949	Nucleolar MIF4G domain-containing protein 1 (Q3UFM5)	MA3 domain (PF02847); MIF4G domain (PF02854)
aten_s0050.g8	-0.195182	Putative serine/threonine-protein kinase/receptor R826 (Q7T6X2)	Protein kinase domain (PF00069); CAP-Gly domain (PF01302)
aten_s0051.g21	0.200764	Zinc transporter ZIP3 (A4IIC5)	ZIP Zinc transporter (PF02535)
aten_s0051.g23	-0.418609	Mitogen-activated protein kinase 6 (Q61532)	Protein kinase domain (PF00069)
aten_s0051.g30	0.529235	NA	NA
aten_s0051.g50	0.244228	Retinal homeobox protein Rx2 (Q9PVX0)	Homeodomain (PF00046); OAR motif (PF03826)
aten_s0051.g76	0.312292	NA	NA
aten_s0052.g105	-0.279294	L-asparaginase (Q9U518)	Asparaginase, N-terminal (PF00710); Ankyrin repeats (3 copies) (PF12796); Glutaminase/Asparaginase C-terminal domain (PF17763)
aten_s0052.g34	0.380751	Serum response factor (P23790)	SRF-type transcription factor (DNA-binding and dimerisation domain) (PF00319)
aten_s0052.g35	0.236873	Protein NRDE2 homolog (Q9H7Z3)	NRDE-2, necessary for RNA interference (PF08424)
aten_s0052.g62	-0.178905	Neuron navigator 3 (Q80TN7)	Calponin homology (CH) domain (PF00307); SAM domain (Sterile alpha motif) (PF00536)
aten_s0052.g82	-0.608023	Tauropine dehydrogenase (Q8T882)	Interferon-induced 6-16 family (PF06140)
aten_s0052.g83	-0.428511	Interferon alpha-inducible protein 27, mitochondrial (P40305)	Interferon-induced 6-16 family (PF06140)
aten_s0052.g84	-0.640436	Interferon alpha-inducible protein 27, mitochondrial (P40305)	Interferon-induced 6-16 family (PF06140)
aten_s0052.g91	0.316076	Acid trehalase-like protein 1 (Q32M88)	Glycosyl hydrolase family 65 central catalytic domain (PF03632)
aten_s0053.g15	0.255686	Protein Wnt-7b (Q3L254)	wnt family (PF00110)
aten_s0053.g31	-0.243694	Splicing factor U2AF 65 kDa subunit (P26368)	RNA recognition motif. (a.k.a. RRM, RBD, or RNP domain) (PF00076)
aten_s0053.g52	0.189803	Eukaryotic peptide chain release factor GTP-binding subunit ERF3B (Q149F3)	Elongation factor Tu GTP binding domain (PF00009); Elongation factor Tu C-terminal domain (PF03143); Elongation factor Tu domain 2 (PF03144)
aten_s0053.g65	-0.165265	NA	PH domain (PF00169)
aten_s0053.g76	-0.346552	Arf-GAP with dual PH domain-containing protein 1 (O75689)	PH domain (PF00169)
aten_s0053.g90	-0.362196	NADP-specific glutamate dehydrogenase (P43793)	Glutamate/Leucine/Phenylalanine/Valine dehydrogenase (PF00208); Glu/Leu/Phe/Val dehydrogenase, dimerisation domain (PF02812)
aten_s0054.g25	0.161676	Ubiquitin carboxyl-terminal hydrolase BAP1 (C4A0D9)	Ubiquitin carboxyl-terminal hydrolase, family 1 (PF01088); Ubiquitin carboxyl-terminal hydrolases (PF18031)
aten_s0055.g10	-0.26684	Myosin-2 essential light chain (P54357)	EF-hand domain pair (PF13499); EF-hand domain pair (PF13833)
aten_s0055.g135	-0.287405	Coiled-coil domain-containing protein 97 (Q9DBT3)	Coiled-coil domain containing protein 97-like, C-terminal (PF09747)
aten_s0055.g31	-0.214693	Acyl-CoA dehydrogenase family member 11 (B3DMA2)	Acyl-CoA dehydrogenase, C-terminal domain (PF00441); Phosphotransferase enzyme family (PF01636); Acyl-CoA dehydrogenase, middle domain (PF02770); Acyl-CoA dehydrogenase, N-terminal domain (PF02771)
aten_s0055.g41	-0.388225	Frizzled-1 (Q9I9M5)	Fz domain (PF01392)
aten_s0055.g97	-0.347175	Protein phosphatase 1 regulatory subunit 27 (Q86WC6)	Ankyrin repeats (many copies) (PF13637)
aten_s0057.g38	0.189027	General transcriptional corepressor TUP1 (P16649)	WD domain, G-beta repeat (PF00400)
aten_s0058.g117	-0.163474	NA	NA
aten_s0058.g130	-0.63207	NA	NA
aten_s0058.g143	0.333037	Protein zwilch homolog (Q0IJ01)	RZZ complex, subunit zwilch (PF09817)
aten_s0058.g151	-0.165213	Epidermal retinol dehydrogenase 2 (Q7TQA3)	short chain dehydrogenase (PF00106)
aten_s0058.g152	-0.212218	Epidermal retinol dehydrogenase 2 (Q7TQA3)	short chain dehydrogenase (PF00106)
aten_s0058.g2	-0.265182	Probable peptidyl-tRNA hydrolase 2 (O76387)	Peptidyl-tRNA hydrolase PTH2 (PF01981)
aten_s0058.g3	-0.207368	Transmembrane and coiled-coil domains protein 1 (Q69ZZ6)	Predicted transmembrane and coiled-coil 2 protein (PF10267)
aten_s0058.g41	-0.243141	Mitochondrial uncoupling protein 4 (O95847)	Mitochondrial carrier protein (PF00153)
aten_s0058.g51	0.418115	Probable N-acetyltransferase CML2 (P85118)	Acetyltransferase (GNAT) family (PF00583)
aten_s0058.g65	-0.28735	Mitochondrial adenine nucleotide transporter ADNT1 (O04619)	Mitochondrial carrier protein (PF00153)
aten_s0058.g81	0.279134	Stearoyl-CoA desaturase 5 (Q2KIA4)	Fatty acid desaturase (PF00487)
aten_s0058.g92	-0.216989	Spermatogenesis-associated protein 6 (Q9NWH7)	Spermatogenesis-assoc protein 6 (PF14909)
aten_s0059.g100	0.512552	NA	NA
aten_s0059.g71	-0.188898	Kinesin-like protein KIF25 (Q9UIL4)	Kinesin motor domain (PF00225)
aten_s0059.g9	-1.91976	NA	NA
aten_s0060.g37	-0.26366	Prostamide/prostaglandin F synthase (Q28IJ3)	NA
aten_s0060.g76	-0.303932	Coadhesin (Fragment) (B3EWZ3)	Thrombospondin type 1 domain (PF00090); von Willebrand factor type A domain (PF00092)
aten_s0061.g21	-0.856611	NA	Zinc knuckle (PF00098); Pao retrotransposon peptidase (PF05380)
aten_s0061.g23	0.202922	Serine/arginine-rich splicing factor 4 (Q8VE97)	RNA recognition motif. (a.k.a. RRM, RBD, or RNP domain) (PF00076)
aten_s0061.g33	0.162281	Exosome component 10 (P56960)	HRDC domain (PF00570); 3'-5' exonuclease (PF01612); PMC2NT (NUC016) domain (PF08066)
aten_s0061.g35	0.205667	Migration and invasion-inhibitory protein (Q5JXC2)	Migration and invasion-inhibitory (PF15734)
aten_s0061.g39	-0.496649	Chymotrypsinogen B (P00767)	Trypsin (PF00089); ShK domain-like (PF01549)
aten_s0062.g112	-0.443678	NA	Transposase IS4 (PF13843)
aten_s0062.g114	0.198551	Putative glycerol kinase 5 (A0JPE9)	FGGY family of carbohydrate kinases, N-terminal domain (PF00370); FGGY family of carbohydrate kinases, C-terminal domain (PF02782)
aten_s0062.g30	0.183451	NA	NA
aten_s0062.g33	-0.155156	Cyclin-dependent kinase-like 5 (Q3UTQ8)	Protein kinase domain (PF00069)
aten_s0062.g51	-0.860418	NA	NA
aten_s0062.g87	0.174379	Collagen-like protein 7 (Q5UNS9)	TNF(Tumour Necrosis Factor) family (PF00229)
aten_s0063.g11	0.231115	NA	Mitochondrial ribosome subunit S26 (PF14943)
aten_s0063.g23	0.342923	NA	NA
aten_s0063.g24	0.22527	cGMP-specific 3',5'-cyclic phosphodiesterase (B4LVU6)	3'5'-cyclic nucleotide phosphodiesterase (PF00233); GAF domain (PF01590)
aten_s0063.g51	-0.209472	Testicular haploid expressed gene protein-like (P0DJG4)	Testicular haploid expressed repeat (PF14912)
aten_s0063.g61	0.871995	Hepatic leukemia factor (Q16534)	Basic region leucine zipper (PF07716)
aten_s0063.g65	-0.163076	Uncharacterized protein C19orf43 (Q9BQ61)	NA
aten_s0063.g72	-0.363907	Histone H2A (P35061)	Core histone H2A/H2B/H3/H4 (PF00125); C-terminus of histone H2A (PF16211)
aten_s0063.g8	0.300947	Fidgetin-like protein 1 (Q6DDU8)	ATPase family associated with various cellular activities (AAA) (PF00004); Vps4 C terminal oligomerisation domain (PF09336); AAA+ lid domain (PF17862)
aten_s0063.g89	-0.448389	Orexin receptor type 1 (Q0GBZ5)	7 transmembrane receptor (rhodopsin family) (PF00001)
aten_s0064.g24	0.234863	DNA (cytosine-5)-methyltransferase 3A (Q4W5Z4)	C-5 cytosine-specific DNA methylase (PF00145); PWWP domain (PF00855); Cysteine rich ADD domain in DNMT3 (PF17980)
aten_s0064.g32	-0.395493	NA	ISXO2-like transposase domain (PF12762)
aten_s0064.g50	0.576945	NA	NA
aten_s0065.g107	3.47307	NA	NA
aten_s0065.g35	-0.605753	Lipopolysaccharide-induced tumor necrosis factor-alpha factor homolog (Q8QGW7)	LITAF-like zinc ribbon domain (PF10601)
aten_s0065.g92	0.156702	Alanine aminotransferase 2 (Q6GM82)	Aminotransferase class I and II (PF00155)
aten_s0065.g96	-0.251186	Alanine aminotransferase 2 (Q8BGT5)	Aminotransferase class I and II (PF00155)
aten_s0067.g103	0.281659	Putative ankyrin repeat protein RF_0381 (Q4UMH6)	Ankyrin repeats (3 copies) (PF12796); Ankyrin repeats (many copies) (PF13637)
aten_s0067.g118	-0.261624	Fructose-1-phosphate phosphatase YqaB (P77475)	haloacid dehalogenase-like hydrolase (PF00702)
aten_s0067.g155	0.186858	BTB/POZ domain-containing protein 16 (Q95J53)	NA
aten_s0067.g195	-0.243463	26S proteasome non-ATPase regulatory subunit 4 (Q58DA0)	Ubiquitin interaction motif (PF02809); von Willebrand factor type A domain (PF13519)
aten_s0067.g25	-0.455753	Protein canopy 4 (Q2L6K8)	TLR4 regulator and MIR-interacting MSAP (PF11938)
aten_s0067.g59	-0.580197	NA	NA
aten_s0067.g61	0.187538	Nucleolar GTP-binding protein 1 (Q9BZE4)	Nucleolar GTP-binding protein 1 (NOG1) (PF06858); NOGCT (NUC087) domain (PF08155); NOG1 N-terminal helical domain (PF17835)
aten_s0067.g65	0.206691	NA	NA
aten_s0068.g10	-1.88737	NA	NA
aten_s0068.g28	0.151777	Signal recognition particle subunit SRP68 (Q00004)	RNA-binding signal recognition particle 68 (PF16969)
aten_s0068.g47	-0.442633	NA	NA
aten_s0068.g49	0.826525	NA	NA
aten_s0068.g56	-0.250648	Elongation of very long chain fatty acids protein 4 (Q9EQC4)	GNS1/SUR4 family (PF01151)
aten_s0069.g28	0.435312	Ras-related protein Rab-30 (Q923S9)	Ras family (PF00071)
aten_s0069.g66	0.273003	Phosphoenolpyruvate carboxykinase [GTP], mitochondrial (Q8BH04)	Phosphoenolpyruvate carboxykinase C-terminal P-loop domain (PF00821); Phosphoenolpyruvate carboxykinase N-terminal domain (PF17297)
aten_s0069.g67	-0.262871	Phosphoenolpyruvate carboxykinase [GTP], mitochondrial (Q8BH04)	Phosphoenolpyruvate carboxykinase C-terminal P-loop domain (PF00821); Phosphoenolpyruvate carboxykinase N-terminal domain (PF17297)
aten_s0069.g71	0.194541	Protein naked cuticle homolog 2-like (A4ZNR5)	NA
aten_s0069.g8	0.239848	Leucine-rich repeat and coiled-coil domain-containing protein 1 (Q6NRC9)	Leucine Rich repeats (2 copies) (PF12799)
aten_s0069.g9	-0.222337	Calcium-transporting ATPase type 2C member 1 (P98194)	E1-E2 ATPase (PF00122); Cation transporting ATPase, C-terminus (PF00689); haloacid dehalogenase-like hydrolase (PF00702)
aten_s0071.g10	-0.321835	Uncharacterized protein K02A2.6 (Q09575)	NA
aten_s0071.g23	-0.236652	NA	Pao retrotransposon peptidase (PF05380)
aten_s0071.g40	-0.149413	Putative acyl-coenzyme A oxidase 3.2, peroxisomal (Q9LMI7)	Acyl-CoA dehydrogenase, C-terminal domain (PF00441); Acyl-CoA oxidase (PF01756); Acyl-CoA dehydrogenase, middle domain (PF02770)
aten_s0072.g11	-0.456128	Tenascin (P24821)	RHS Repeat (PF05593)
aten_s0072.g30	-0.209905	Transcriptional repressor p66-alpha (Q86YP4)	Coiled-coil and interaction region of P66A and P66B with MBD2 (PF16563)
aten_s0072.g31	-0.257578	NA	NA
aten_s0073.g14	0.152726	Ferric-chelate reductase 1 (Q8K385)	Reeler domain (PF02014); Eukaryotic cytochrome b561 (PF03188); DOMON domain (PF03351)
aten_s0073.g32	-0.188494	5'-3' exoribonuclease 1 (Q8IZH2)	XRN 5'-3' exonuclease N-terminus (PF03159); Xrn1 helical domain (PF17846); Xrn1 SH3-like domain (PF18129); Exoribonuclease 1 Domain-3 (PF18194); Exoribonuclease Xrn1 D1 domain (PF18332); Exoribonuclease Xrn1 D2/D3 domain (PF18334)
aten_s0074.g35	-0.531758	NA	NA
aten_s0075.g25	0.537398	Dual serine/threonine and tyrosine protein kinase (Q67E01)	Dynamin family (PF00350)
aten_s0075.g40	-0.229106	Very long-chain specific acyl-CoA dehydrogenase, mitochondrial (P50544)	Acyl-CoA dehydrogenase, C-terminal domain (PF00441); Acyl-CoA dehydrogenase, middle domain (PF02770); Acyl-CoA dehydrogenase, N-terminal domain (PF02771)
aten_s0075.g41	-0.270162	Short-chain collagen C4 (Fragment) (P18503)	NA
aten_s0075.g63	-0.341568	NA	Thrombospondin type 1 domain (PF00090)
aten_s0075.g80	0.383976	NADPH-dependent aldehyde reductase ARI1 (P53111)	NAD dependent epimerase/dehydratase family (PF01370)
aten_s0076.g16	-0.288419	NA	NA
aten_s0076.g30	-0.242343	Conserved oligomeric Golgi complex subunit 5 (Q8C0L8)	Golgi transport complex subunit 5 (PF10392)
aten_s0076.g45	0.157904	Neuropilin-2 (O35375)	F5/8 type C domain (PF00754)
aten_s0076.g9	0.210925	NA	NA
aten_s0077.g16	0.186222	Smoothened homolog (P97698)	Fz domain (PF01392); Frizzled/Smoothened family membrane region (PF01534)
aten_s0077.g27	-0.346134	Fibropellin-1 (P10079)	EGF-like domain (PF00008)
aten_s0077.g33	0.552788	NA	CD20-like family (PF04103)
aten_s0077.g4	0.38068	Probable glutathione S-transferase 5 (Q09596)	Glutathione S-transferase, N-terminal domain (PF02798); Glutathione S-transferase, C-terminal domain (PF14497)
aten_s0077.g44	-0.788716	Pseudouridine-5'-phosphate glycosidase (Q8RCT3)	pfkB family carbohydrate kinase (PF00294); Indigoidine synthase A like protein (PF04227)
aten_s0077.g53	0.555725	Nuclear receptor coactivator 4 (Q13772)	Nuclear coactivator (PF12489)
aten_s0077.g60	0.497195	Graves disease carrier protein (P16260)	Mitochondrial carrier protein (PF00153)
aten_s0078.g12	0.27565	Transcription factor HES-1-A (Q6IRB2)	Helix-loop-helix DNA-binding domain (PF00010); Hairy Orange (PF07527)
aten_s0078.g78	-0.308148	Ubiquinol-cytochrome-c reductase complex assembly factor 1 (Q9W6I0)	Ubiquinol-cytochrome C chaperone (PF03981)
aten_s0079.g121	0.171322	Probable methylcrotonoyl-CoA carboxylase beta chain, mitochondrial (Q9V9A7)	Carboxyl transferase domain (PF01039)
aten_s0079.g35	-0.337467	Serine/arginine-rich splicing factor 7 (Q16629)	RNA recognition motif. (a.k.a. RRM, RBD, or RNP domain) (PF00076); Zinc knuckle (PF00098)
aten_s0079.g54	-0.180059	Guanylate cyclase 32E (Q07553)	Adenylate and Guanylate cyclase catalytic domain (PF00211); Nitrate and nitrite sensing (PF08376)
aten_s0079.g55	-0.274612	NA	NA
aten_s0079.g64	0.159266	Protein patched homolog 1 (Q61115)	Patched family (PF02460)
aten_s0079.g69	0.240322	NA	NA
aten_s0079.g70	0.381279	NA	NA
aten_s0079.g77	-0.199378	Ras-related protein Rab-3A (P11023)	Ras family (PF00071)
aten_s0079.g81	0.175357	Protein SZT2 (A2A9C3)	NA
aten_s0080.g12	0.44716	NA	NA
aten_s0080.g23	-0.215731	Kinesin-like protein KIF15 (Q9GYZ0)	NA
aten_s0081.g24	-0.225058	Tetratricopeptide repeat protein 28 (Q96AY4)	CHAT domain (PF12770); Tetratricopeptide repeat (PF13176); Tetratricopeptide repeat (PF13424)
aten_s0081.g32	0.240232	NA	SPFH domain / Band 7 family (PF01145)
aten_s0081.g33	0.672587	NA	NA
aten_s0082.g58	-0.691627	Uncharacterized skeletal organic matrix protein 4 (Fragment) (B8UU74)	NA
aten_s0083.g36	0.425417	NA	NA
aten_s0083.g50	-0.706396	Hairy/enhancer-of-split related with YRPW motif protein (Q7KM13)	Helix-loop-helix DNA-binding domain (PF00010); Hairy Orange (PF07527)
aten_s0083.g56	-0.87288	Versican core protein (Q90953)	EGF-like domain (PF00008); Chitin binding Peritrophin-A domain (PF01607)
aten_s0083.g57	-0.153569	Transcriptional enhancer factor TEF-1 (P28347)	YAP binding domain (PF17725)
aten_s0083.g70	0.172337	Sphingomyelin synthase-related protein 1 (Q96LT4)	SAM domain (Sterile alpha motif) (PF00536); PAP2 superfamily C-terminal (PF14360)
aten_s0084.g131	-0.161494	Lipoxygenase homology domain-containing protein 1 (C8YR32)	PLAT/LH2 domain (PF01477)
aten_s0084.g17	-0.416056	NA	NA
aten_s0084.g22	-0.428947	Nuclease-sensitive element-binding protein 1 (P21573)	'Cold-shock' DNA-binding domain (PF00313)
aten_s0084.g33	0.163335	Echinoderm microtubule-associated protein-like 1 (O00423)	HELP motif (PF03451); Doublecortin (PF03607)
aten_s0084.g66	0.286799	Persulfide dioxygenase ETHE1 homolog, mitochondrial (Q9C8L4)	Metallo-beta-lactamase superfamily (PF00753)
aten_s0084.g7	-0.172995	Calmodulin (Q9HFY6)	PDZ domain (PF00595); EF-hand domain pair (PF13499)
aten_s0085.g12	0.319585	Cofilin (Q4I963)	Cofilin/tropomyosin-type actin-binding protein (PF00241)
aten_s0085.g13	0.233055	NA	NA
aten_s0085.g41	-0.246919	NA	NA
aten_s0085.g45	-0.396157	Cytochrome c (Q6QLW4)	Cytochrome c (PF00034)
aten_s0085.g55	-0.246737	Far upstream element-binding protein 1 (Q32PX7)	KH domain (PF00013); Domain of unknown function (DUF1897) (PF09005)
aten_s0085.g63	0.24268	General transcription factor 3C polypeptide 5 (Q9Y5Q8)	RNA polymerase III transcription factor (TF)IIIC subunit HTH domain (PF09734); Tau95 Triple barrel domain (PF17682)
aten_s0085.g68	-0.394443	NA	NA
aten_s0085.g76	-0.160895	NA	NA
aten_s0085.g77	0.161577	Melanin-concentrating hormone receptor 2 (Q8MJ88)	7 transmembrane receptor (rhodopsin family) (PF00001)
aten_s0085.g87	-0.426784	Mechanosensory protein 2 (Q27433)	SPFH domain / Band 7 family (PF01145)
aten_s0086.g25	0.171196	WD repeat-containing protein 63 (Q95JP0)	NA
aten_s0086.g32	-0.278644	PP2C-like domain-containing protein CG9801 (Q0KIA2)	Protein phosphatase 2C (PF13672)
aten_s0086.g33	-0.411381	PP2C-like domain-containing protein CG9801 (Q0KIA2)	Protein phosphatase 2C (PF13672)
aten_s0086.g40	-0.257649	Dual specificity testis-specific protein kinase 2 (Q96S53)	Protein tyrosine and serine/threonine kinase (PF07714)
aten_s0086.g66	0.338747	NA	NA
aten_s0087.g15	-0.2793	Cubilin (O70244)	NA
aten_s0087.g21	0.18912	Tolloid-like protein 2 (O57382)	CUB domain (PF00431); Concanavalin A-like lectin/glucanases superfamily (PF13385)
aten_s0088.g35	0.15073	Proliferating cell nuclear antigen (P61258)	Proliferating cell nuclear antigen, N-terminal domain (PF00705); Proliferating cell nuclear antigen, C-terminal domain (PF02747)
aten_s0088.g47	-0.298005	NA	NA
aten_s0088.g7	-0.171179	GTPase HRas (P23175)	Ras family (PF00071)
aten_s0089.g22	-0.185876	NA	NA
aten_s0089.g31	-0.862968	Lymphocyte antigen 6 complex locus protein G6d (Q9Z1Q3)	u-PAR/Ly-6 domain (PF00021)
aten_s0089.g43	0.349918	Multiple epidermal growth factor-like domains protein 11 (Q80T91)	Laminin EGF domain (PF00053)
aten_s0089.g49	0.149301	Alsin (P0C5Y8)	RhoGEF domain (PF00621); MORN repeat (PF02493)
aten_s0089.g62	-0.290065	Kremen protein 1 (Q96MU8)	SEA domain (PF01390); WSC domain (PF01822)
aten_s0089.g67	0.197374	Glutamyl aminopeptidase (Q95334)	Peptidase family M1 domain (PF01433); ERAP1-like C-terminal domain (PF11838); Peptidase M1 N-terminal domain (PF17900)
aten_s0089.g77	0.764487	Cytoplasmic polyadenylation element-binding protein 1 (Q5R733)	Cytoplasmic polyadenylation element-binding protein ZZ domain (PF16366); RNA recognition motif (PF16367)
aten_s0089.g88	0.163488	Chromatin complexes subunit BAP18 (Q9DCT6)	Myb-like DNA-binding domain (PF00249)
aten_s0091.g34	0.183114	Microcephalin (P61591)	BRCA1 C Terminus (BRCT) domain (PF00533); twin BRCT domain (PF12738)
aten_s0091.g38	-0.187001	cAMP-dependent protein kinase type II regulatory subunit (Q26619)	Cyclic nucleotide-binding domain (PF00027); Regulatory subunit of type II PKA R-subunit (PF02197)
aten_s0091.g52	-0.205242	High choriolytic enzyme 1 (P31580)	Thrombospondin type 1 domain (PF00090); MAM domain, meprin/A5/mu (PF00629); Astacin (Peptidase family M12A) (PF01400)
aten_s0091.g65	0.415883	Orexin receptor type 1 (Q0GBZ5)	7 transmembrane receptor (rhodopsin family) (PF00001)
aten_s0091.g66	0.370266	Orexin receptor type 1 (P58307)	7 transmembrane receptor (rhodopsin family) (PF00001)
aten_s0092.g10	0.284487	CD63 antigen (P28648)	Tetraspanin family (PF00335)
aten_s0092.g11	0.256529	NA	NA
aten_s0092.g12	0.159734	LARGE xylosyl- and glucuronyltransferase 2 (Q66PG1)	Glycosyl transferase family 8 (PF01501); Glycosyl-transferase for dystroglycan (PF13896)
aten_s0092.g47	0.214993	Endothelin-converting enzyme 1 (P97739)	Peptidase family M13 (PF01431); Peptidase family M13 (PF05649)
aten_s0092.g59	-0.402359	Myc proto-oncogene protein (Q9MZT7)	Helix-loop-helix DNA-binding domain (PF00010)
aten_s0092.g76	-0.227415	NA	NA
aten_s0092.g8	2.00771	Circadian locomoter output cycles protein kaput (Q6YGZ4)	Helix-loop-helix DNA-binding domain (PF00010); PAS fold (PF00989); PAS domain (PF14598)
aten_s0092.g9	0.491243	Williams-Beuren syndrome chromosomal region 27 protein (Q8N6F8)	Methyltransferase domain (PF08241)
aten_s0093.g32	-0.482972	Lipase member K (Q5VXJ0)	Partial alpha/beta-hydrolase lipase region (PF04083)
aten_s0093.g47	0.344755	Low-density lipoprotein receptor-related protein 8 (Q98931)	Low-density lipoprotein receptor domain class A (PF00057); Low-density lipoprotein receptor repeat class B (PF00058); Complement Clr-like EGF-like (PF12662)
aten_s0093.g54	-0.157028	Uncharacterized protein KIAA2012 homolog (A7YY35)	NA
aten_s0093.g61	0.803571	Prosaposin (P26779)	Saposin A-type domain (PF02199)
aten_s0093.g69	-0.242015	Dihydrofolate reductase (P28019)	Dihydrofolate reductase (PF00186)
aten_s0093.g77	-0.256242	E3 ubiquitin-protein ligase MYLIP (Q8WY64)	FERM central domain (PF00373); FERM N-terminal domain (PF09379); Zinc finger, C3HC4 type (RING finger) (PF13920)
aten_s0093.g79	-0.20795	Cleavage stimulation factor subunit 3 (Q99LI7)	Suppressor of forked protein (Suf) (PF05843)
aten_s0094.g12	-0.215403	Long-chain-fatty-acid--CoA ligase 1 (Q9JID6)	AMP-binding enzyme (PF00501); AMP-binding enzyme C-terminal domain (PF13193)
aten_s0094.g16	0.322244	Long-chain-fatty-acid--CoA ligase 6 (Q9UKU0)	AMP-binding enzyme (PF00501); AMP-binding enzyme C-terminal domain (PF13193)
aten_s0094.g30	-0.345474	Bifunctional coenzyme A synthase (Q8MIR4)	Dephospho-CoA kinase (PF01121); Cytidylyltransferase-like (PF01467)
aten_s0094.g32	-0.316679	Proteasomal ubiquitin receptor ADRM1 (Q6NZ09)	Proteasome complex subunit Rpn13 ubiquitin receptor (PF04683); UCH-binding domain (PF16550)
aten_s0094.g39	-0.2689	Integrin-alpha FG-GAP repeat-containing protein 2 (Q91WI7)	Integrin-alpha FG-GAP repeat-containing protein 2 (PF15907)
aten_s0094.g46	-0.16634	Myosin light chain kinase, smooth muscle (Q28824)	Protein kinase domain (PF00069); C-terminal of Roc, COR, domain (PF16095)
aten_s0094.g49	-0.433532	Myosin light chain kinase, smooth muscle (P29294)	Protein kinase domain (PF00069); Immunoglobulin I-set domain (PF07679)
aten_s0094.g5	-0.362262	Tetratricopeptide repeat protein 28 (Q80XJ3)	CHAT domain (PF12770); Tetratricopeptide repeat (PF13176); Tetratricopeptide repeat (PF13424)
aten_s0094.g6	-0.291487	Mitochondrial import inner membrane translocase subunit tim23 (Q9USM7)	Tim17/Tim22/Tim23/Pmp24 family (PF02466)
aten_s0095.g24	-0.358749	Spermatogenesis-associated serine-rich protein 1 (Q811V6)	Spermatogenesis-associated serine-rich protein 1 (PF15160)
aten_s0095.g37	0.161901	Tumor necrosis factor alpha-induced protein 3 (P21580)	A20-like zinc finger (PF01754); OTU-like cysteine protease (PF02338)
aten_s0096.g104	-0.395842	Sodium/glucose cotransporter 5 (Q5FY69)	Sodium:solute symporter family (PF00474)
aten_s0096.g11	0.175318	NA	NA
aten_s0096.g25	0.264277	Poly [ADP-ribose] polymerase 12 (Q8BZ20)	Poly(ADP-ribose) polymerase catalytic domain (PF00644); WWE domain (PF02825)
aten_s0096.g5	-0.494154	Short transient receptor potential channel 7 (Q9HCX4)	NA
aten_s0096.g55	-0.448874	Mesencephalic astrocyte-derived neurotrophic factor (P55145)	ARMET, C-terminal (PF10208); ARMET, N-terminal (PF20145)
aten_s0097.g8	0.208499	Probable E3 ubiquitin-protein ligase makorin-1 (Q5NU14)	CCCH-type zinc finger (PF18044)
aten_s0098.g23	-1.60734	Deoxyribodipyrimidine photo-lyase (Q28811)	DNA photolyase (PF00875)
aten_s0098.g29	-0.373779	Pyridoxal reductase, chloroplastic (Q56Y42)	Aldo/keto reductase family (PF00248)
aten_s0098.g34	-0.497905	Transcription factor AP-1 (P05412)	bZIP transcription factor (PF00170); Jun-like transcription factor (PF03957)
aten_s0099.g46	-0.209118	Kinesin-like protein KIF9 (Q9WV04)	Kinesin motor domain (PF00225)
aten_s0099.g71	-0.784228	LON peptidase N-terminal domain and RING finger protein 3 (Q496Y0)	ATP-dependent protease La (LON) substrate-binding domain (PF02190); RING-type zinc-finger (PF13445); Zinc finger, C3HC4 type (RING finger) (PF13923)
aten_s0100.g32	0.301602	Protein BTN1 (Q6BZW3)	CLN3 protein (PF02487)
aten_s0100.g33	0.437693	Protein btn-1 (Q7SC45)	CLN3 protein (PF02487)
aten_s0100.g35	-0.159872	SHC-transforming protein 2 (O70142)	SH2 domain (PF00017); Phosphotyrosine interaction domain (PTB/PID) (PF00640)
aten_s0100.g37	-0.187614	Lon protease homolog, mitochondrial (Q59HJ6)	ATPase family associated with various cellular activities (AAA) (PF00004); ATP-dependent protease La (LON) substrate-binding domain (PF02190); Lon protease (S16) C-terminal proteolytic domain (PF05362)
aten_s0101.g21	-0.164333	Ataxin-7-like protein 3 (A1L209)	Sgf11 (transcriptional regulation protein) (PF08209)
aten_s0101.g42	-0.271231	Apolipoprotein D (P51910)	Lipocalin-like domain (PF08212)
aten_s0101.g50	-0.253691	Serine/threonine-protein phosphatase 5 (Q60676)	CHAT domain (PF12770)
aten_s0101.g62	-0.275979	Tetratricopeptide repeat protein 28 (Q96AY4)	Tetratricopeptide repeat (PF13176); Tetratricopeptide repeat (PF13181); Tetratricopeptide repeat (PF13424)
aten_s0103.g7	-0.249814	NA	NA
aten_s0104.g12	-0.540777	NA	NA
aten_s0106.g16	-0.2908	Heat shock cognate 71 kDa protein (Q90473)	Hsp70 protein (PF00012)
aten_s0106.g17	-0.497326	Heat shock cognate 71 kDa protein (P63018)	Hsp70 protein (PF00012)
aten_s0106.g8	-0.228215	NA	NA
aten_s0107.g17	-0.161766	Lysosomal acid lipase/cholesteryl ester hydrolase (P38571)	Partial alpha/beta-hydrolase lipase region (PF04083)
aten_s0107.g36	-0.292195	NA	NA
aten_s0107.g37	-0.609062	NA	NA
aten_s0107.g62	-0.49286	Translocator protein (P50637)	TspO/MBR family (PF03073)
aten_s0108.g19	0.238367	Brain-enriched guanylate kinase-associated protein (Q9BUH8)	NA
aten_s0108.g26	0.156305	Menin (O00255)	Menin (PF05053)
aten_s0108.g31	-0.326733	MAP3K12-binding inhibitory protein 1 (Q99LQ1)	NA
aten_s0108.g39	0.595802	Protein phosphatase 1 regulatory subunit 27 (Q9D119)	Ankyrin repeats (3 copies) (PF12796)
aten_s0108.g43	0.373519	Beta-1 adrenergic receptor (O42574)	7 transmembrane receptor (rhodopsin family) (PF00001)
aten_s0108.g49	-0.188035	NA	NA
aten_s0108.g58	0.214934	NA	NA
aten_s0108.g76	-0.171998	NA	F-box domain (PF00646)
aten_s0109.g7	-0.311589	ATP synthase subunit alpha, mitochondrial (P35381)	ATP synthase alpha/beta family, nucleotide-binding domain (PF00006); ATP synthase alpha/beta chain, C terminal domain (PF00306)
aten_s0110.g40	-0.427701	Probable polyglutamine synthesis accessory protein MT0602 (P9WM78)	Bacterial capsule synthesis protein PGA_cap (PF09587)
aten_s0110.g43	-0.214405	Structural maintenance of chromosomes flexible hinge domain-containing protein 1 (Q6P5D8)	NA
aten_s0110.g68	0.201127	Mitochondrial dicarboxylate carrier (Q9UBX3)	Mitochondrial carrier protein (PF00153)
aten_s0111.g27	-0.150498	Proliferation-associated protein 2G4 (Q6AYD3)	Metallopeptidase family M24 (PF00557)
aten_s0112.g12	0.185144	Multidrug resistance-associated protein 7 (Q5T3U5)	ABC transporter (PF00005); ABC transporter transmembrane region (PF00664)
aten_s0112.g17	-0.351605	Doublesex- and mab-3-related transcription factor A2 (Q4AE28)	DM DNA binding domain (PF00751); DMRTA motif (PF03474)
aten_s0112.g25	-0.476299	Heat shock protein HSP 90-alpha 1 (Q90474)	Hsp90 protein (PF00183); Histidine kinase-, DNA gyrase B-, and HSP90-like ATPase (PF02518)
aten_s0112.g3	0.454693	Unconventional myosin-IXa (Q9Z1N3)	IQ calmodulin-binding motif (PF00612)
aten_s0112.g31	-0.260168	Serine/threonine-protein kinase D1 (Q15139)	Protein kinase domain (PF00069); Phorbol esters/diacylglycerol binding domain (C1 domain) (PF00130); PH domain (PF00169)
aten_s0113.g28	0.21337	NA	NA
aten_s0115.g12	-0.377879	Contactin-associated protein like 5-3 (Q0V8T4)	Fibrinogen beta and gamma chains, C-terminal globular domain (PF00147); Collagen triple helix repeat (20 copies) (PF01391); Immunoglobulin I-set domain (PF07679)
aten_s0116.g22	-0.156265	Cysteine and histidine-rich protein 1 (Q08CH8)	Zinc finger, C3HC4 type (RING finger) (PF13920)
aten_s0117.g33	0.222605	Zinc finger protein 112 (Q9UJU3)	Zinc finger, C2H2 type (PF00096); SET domain (PF00856)
aten_s0117.g75	1.32056	NA	NA
aten_s0118.g15	-0.210548	Ethanolamine-phosphate phospho-lyase (Q5E9S4)	Aminotransferase class-III (PF00202)
aten_s0118.g41	0.217855	Netrin receptor UNC5C (O08747)	Thrombospondin type 1 domain (PF00090); Death domain (PF00531); ZU5 domain (PF00791); Immunoglobulin domain (PF13927)
aten_s0119.g17	0.440732	Perlucin-like protein (P86854)	Lectin C-type domain (PF00059); Concanavalin A-like lectin/glucanases superfamily (PF13385)
aten_s0119.g21	-0.246689	NA	NA
aten_s0119.g29	0.234272	Protein kinase C eta type (P23298)	Protein kinase domain (PF00069); IQ calmodulin-binding motif (PF00612)
aten_s0119.g7	-0.219083	NA	NA
aten_s0120.g35	0.225028	NA	NA
aten_s0120.g5	-0.293054	Paired box protein Pax-3-B (Q0IH87)	Homeodomain (PF00046); 'Paired box' domain (PF00292)
aten_s0120.g52	-0.184038	NA	NA
aten_s0121.g25	-0.205368	Serine palmitoyltransferase 2 (P97363)	Aminotransferase class I and II (PF00155)
aten_s0122.g44	-0.148229	Protocadherin-like wing polarity protein stan (Q9V5N8)	Cadherin domain (PF00028)
aten_s0122.g9	-0.213843	NA	NA
aten_s0123.g43	0.416125	Beta-mannosidase (O00462)	Glycosyl hydrolases family 2, sugar binding domain (PF02837)
aten_s0123.g50	0.146526	Interferon-related developmental regulator 1 (Q5S1U6)	Interferon-related protein conserved region (PF04836); Interferon-related developmental regulator (IFRD) (PF05004)
aten_s0124.g26	-0.291273	NA	NA
aten_s0125.g41	-0.210709	Tryptophan 2-monooxygenase (P25017)	Flavin containing amine oxidoreductase (PF01593)
aten_s0125.g43	0.248534	Protein pangolin, isoforms A/H/I/S (P91943)	HMG (high mobility group) box (PF00505)
aten_s0128.g25	-0.343301	Upstream stimulatory factor 2 (Q63665)	Helix-loop-helix DNA-binding domain (PF00010)
aten_s0128.g27	-0.351194	Hypoxia up-regulated protein 1 (Q7ZUW2)	Hsp70 protein (PF00012)
aten_s0128.g36	0.254504	Sodium/potassium-transporting ATPase subunit alpha-1 (P18907)	E1-E2 ATPase (PF00122); Cation transporting ATPase, C-terminus (PF00689); Cation transporter/ATPase, N-terminus (PF00690); haloacid dehalogenase-like hydrolase (PF00702); Cation transport ATPase (P-type) (PF13246)
aten_s0128.g43	-0.199627	Multidrug resistance-associated protein 1 (Q5F364)	ABC transporter (PF00005); ABC transporter transmembrane region (PF00664)
aten_s0130.g25	0.360755	Death-associated protein kinase 2 (Q9UIK4)	Protein kinase domain (PF00069)
aten_s0130.g45	-0.204881	Protein P (P30028)	Reverse transcriptase (RNA-dependent DNA polymerase) (PF00078)
aten_s0132.g42	-0.234054	DnaJ homolog subfamily B member 11 (Q6TUG0)	DnaJ domain (PF00226); DnaJ C terminal domain (PF01556)
aten_s0132.g55	-0.180866	ATP-binding cassette sub-family A member 13 (Q5SSE9)	ABC transporter (PF00005); ABC-2 family transporter protein (PF12698)
aten_s0133.g25	0.172245	1-phosphatidylinositol 4,5-bisphosphate phosphodiesterase delta-3 (Q8N3E9)	PH domain (PF00169); Phosphatidylinositol-specific phospholipase C, Y domain (PF00387); Phosphatidylinositol-specific phospholipase C, X domain (PF00388); Phosphoinositide-specific phospholipase C, efhand-like (PF09279)
aten_s0133.g32	-0.319397	Collagen triple helix repeat-containing protein 1 (Q96CG8)	Collagen triple helix repeat (20 copies) (PF01391)
aten_s0133.g33	-0.293666	Activating transcription factor 7-interacting protein 1 (Q5ZIE8)	Fibronectin-III type domain (PF16794)
aten_s0134.g29	0.231666	NA	NA
aten_s0134.g41	-0.203992	Death ligand signal enhancer (P60924)	Sel1 repeat (PF08238)
aten_s0134.g47	0.583078	L-lactate dehydrogenase (Q95028)	lactate/malate dehydrogenase, NAD binding domain (PF00056); lactate/malate dehydrogenase, alpha/beta C-terminal domain (PF02866)
aten_s0134.g48	-0.257066	Dachshund homolog 1 (Q9UI36)	SKI/SNO/DAC family (PF02437)
aten_s0134.g52	-0.585476	NA	WAP-type (Whey Acidic Protein) 'four-disulfide core' (PF00095)
aten_s0134.g53	0.209026	Protocadherin-11 X-linked (Q71M42)	Cadherin domain (PF00028)
aten_s0135.g13	0.228029	1-aminocyclopropane-1-carboxylate synthase-like protein 1 (Q96QU6)	Aminotransferase class I and II (PF00155)
aten_s0135.g16	0.181344	Serine/threonine-protein kinase 38-like (Q9Y2H1)	Protein kinase domain (PF00069)
aten_s0135.g18	-0.274141	Potassium voltage-gated channel subfamily A member 7 (Q17ST2)	Ion transport protein (PF00520); BTB/POZ domain (PF02214)
aten_s0135.g2	-0.257511	Cat eye syndrome critical region protein 2 (Q9BXF3)	Bromodomain (PF00439); DDT domain (PF02791)
aten_s0135.g57	-0.19466	Caprin-1 (Q14444)	Caprin-1 dimerization domain (PF18293)
aten_s0136.g10	0.266502	Beta-1,3-galactosyltransferase 5 (Fragment) (Q9N293)	Galactosyltransferase (PF01762)
aten_s0138.g2	-0.184611	NA	NA
aten_s0138.g23	-0.196435	Hemicentin-1 (D3YXG0)	Thrombospondin type 1 domain (PF00090)
aten_s0139.g13	-0.28404	Beta,beta-carotene 15,15'-dioxygenase (Q9JJS6)	Retinal pigment epithelial membrane protein (PF03055)
aten_s0139.g15	-0.183993	F-actin-uncapping protein LRRC16A (Q5VZK9)	Leucine Rich repeat (PF13516); CARMIL C-terminus (PF16000); Carmil pleckstrin homology domain (PF17888)
aten_s0139.g32	-0.695847	NA	Galactose binding lectin domain (PF02140)
aten_s0139.g33	-0.450677	Collagen alpha-1(III) chain (P13941)	Collagen triple helix repeat (20 copies) (PF01391); Galactose binding lectin domain (PF02140)
aten_s0139.g34	-0.417371	Collagen alpha-1(XVII) chain (Q9JMH4)	Collagen triple helix repeat (20 copies) (PF01391); Galactose binding lectin domain (PF02140)
aten_s0139.g37	-0.168196	F-box only protein 31 (Q3TQF0)	Cyclin D1 binding domain (PF12014); F-box-like (PF12937)
aten_s0139.g63	0.307617	b(0,+)-type amino acid transporter 1 (Q9QXA6)	Amino acid permease (PF13520)
aten_s0140.g15	0.209177	Venom prothrombin activator pseutarin-C non-catalytic subunit (Q7SZN0)	F5/8 type C domain (PF00754); Calcium-binding EGF domain (PF07645); EGF domain (PF12947)
aten_s0140.g30	-0.35523	OTU domain-containing protein 5-A (Q08BW0)	OTU-like cysteine protease (PF02338)
aten_s0140.g42	0.15656	Phospholipase B-like 1 (Q5U2V4)	Phospholipase B (PF04916)
aten_s0142.g15	-0.284425	NA	Zinc-finger of C2H2 type (PF12874)
aten_s0143.g38	-0.261549	Branched-chain-amino-acid aminotransferase (A7SLW1)	Amino-transferase class IV (PF01063)
aten_s0144.g28	0.479625	Steroid 17-alpha-hydroxylase/17,20 lyase (O73853)	Cytochrome P450 (PF00067)
aten_s0147.g16	-0.407538	NA	YqaJ-like viral recombinase domain (PF09588)
aten_s0149.g17	-0.24266	NA	Bacterial protein of unknown function (DUF885) (PF05960)
aten_s0149.g18	-0.453402	NA	Thioredoxin (PF00085)
aten_s0150.g17	0.17363	Meteorin-like protein (A1L2K1)	NA
aten_s0151.g17	0.312414	Cystathionine gamma-lyase (Q60HG7)	DegT/DnrJ/EryC1/StrS aminotransferase family (PF01041); Cys/Met metabolism PLP-dependent enzyme (PF01053)
aten_s0151.g39	0.225488	Malate dehydrogenase (Q9V0D5)	Malate/L-lactate dehydrogenase (PF02615)
aten_s0152.g26	-0.458376	NA	Ion transport protein (PF00520)
aten_s0153.g32	0.224676	Krueppel-like factor 10 (Q13118)	Zinc finger, C2H2 type (PF00096)
aten_s0153.g33	0.152392	Tachykinin-like peptides receptor 86C (P30974)	7 transmembrane receptor (rhodopsin family) (PF00001)
aten_s0155.g11	0.264783	Ribonucleoside-diphosphate reductase large subunit (P07742)	Ribonucleotide reductase, all-alpha domain (PF00317); Ribonucleotide reductase, barrel domain (PF02867); ATP cone domain (PF03477)
aten_s0155.g25	0.335768	Hephaestin-like protein (B3EWZ9)	Multicopper oxidase (PF07731); Multicopper oxidase (PF07732)
aten_s0156.g11	-2.70136	Thyrotroph embryonic factor (Q9JLC6)	Basic region leucine zipper (PF07716)
aten_s0156.g15	-0.423983	Electron transfer flavoprotein-ubiquinone oxidoreductase, mitochondrial (Q921G7)	Electron transfer flavoprotein-ubiquinone oxidoreductase, 4Fe-4S (PF05187); NAD(P)-binding Rossmann-like domain (PF13450)
aten_s0156.g44	-0.784582	NA	NA
aten_s0157.g14	-0.317958	Ankyrin-3 (Q12955)	Ankyrin repeats (3 copies) (PF12796); Ankyrin repeat (PF13606); Ankyrin repeats (many copies) (PF13637); Ankyrin repeats (many copies) (PF13857)
aten_s0157.g15	-0.352532	Short transient receptor potential channel 2 (Q9R244)	Ion transport protein (PF00520); Ankyrin repeats (3 copies) (PF12796)
aten_s0157.g44	-0.180484	NFX1-type zinc finger-containing protein 1 (Q8R151)	AAA domain (PF13086); AAA domain (PF13087)
aten_s0159.g13	-0.492987	NA	NA
aten_s0161.g22	0.577507	Sodium-dependent phosphate transport protein 2B (Q9JJ09)	Na+/Pi-cotransporter (PF02690)
aten_s0161.g39	0.201695	Universal stress protein A-like protein (Q8LGG8)	Universal stress protein family (PF00582)
aten_s0161.g40	0.387556	Universal stress protein A-like protein (Q8LGG8)	Universal stress protein family (PF00582)
aten_s0161.g45	-0.318479	PiggyBac transposable element-derived protein 4 (Q96DM1)	Transposase IS4 (PF13843)
aten_s0161.g49	-0.197804	Oxidoreductase NAD-binding domain-containing protein 1 (A3KP77)	Oxidoreductase NAD-binding domain (PF00175)
aten_s0162.g15	-0.217553	Cyclin-dependent kinase 9 (Q5ZKN1)	Protein kinase domain (PF00069)
aten_s0162.g23	-0.318677	Mucin-like protein (Fragment) (B3EWY9)	Thrombospondin type 1 domain (PF00090); ShK domain-like (PF01549); Alpha-L-arabinofuranosidase B (ABFB) domain (PF05270)
aten_s0162.g30	-0.511363	Fibronectin (P11276)	Fibronectin type II domain (PF00040); Alpha-L-arabinofuranosidase B (ABFB) domain (PF05270)
aten_s0162.g9	0.324254	Choline transporter-like protein 2 (Q6IP59)	Plasma-membrane choline transporter (PF04515)
aten_s0163.g2	0.169086	Phospholipase A-2-activating protein (P54319)	WD domain, G-beta repeat (PF00400); PUL domain (PF08324); PFU (PLAA family ubiquitin binding) (PF09070)
aten_s0163.g47	0.187756	Anaphase-promoting complex subunit 2 (Q8BZQ7)	Cullin family (PF00888); Anaphase promoting complex (APC) subunit 2 (PF08672)
aten_s0165.g24	0.39708	Glycine betaine transporter OpuD (P54417)	BCCT, betaine/carnitine/choline family transporter (PF02028); PLAC8 family (PF04749)
aten_s0166.g1	-0.672642	NA	NA
aten_s0167.g16	0.349518	NA	NA
aten_s0167.g17	0.345141	NA	NA
aten_s0167.g55	0.368933	NA	NA
aten_s0168.g47	-0.55422	Protein ALP1-like (Q9M2U3)	DDE superfamily endonuclease (PF13359)
aten_s0168.g48	-0.426207	NA	NA
aten_s0168.g49	-0.606355	NA	NA
aten_s0169.g31	0.19418	Nuclear pore complex protein Nup54 (Q8BTS4)	Nucleoporin complex subunit 54 (PF13874); Nup54 C-terminal interacting domain (PF18437)
aten_s0170.g21	-0.55785	NA	Protein of unknown function (DUF1295) (PF06966)
aten_s0170.g48	0.358021	Fibroblast growth factor 20 (Q9NP95)	Fibroblast growth factor (PF00167)
aten_s0172.g60	-0.268065	NA	NA
aten_s0172.g75	-0.155889	Heparanase (Q9Y251)	Glycosyl hydrolase family 79, N-terminal domain (PF03662)
aten_s0174.g29	-0.201081	NA	NA
aten_s0174.g37	0.23454	Coagulation factor VIII (O18806)	F5/8 type C domain (PF00754)
aten_s0179.g14	-0.358632	5-formyltetrahydrofolate cyclo-ligase (P49914)	5-formyltetrahydrofolate cyclo-ligase family (PF01812)
aten_s0179.g21	0.172119	NA	NA
aten_s0180.g30	0.252811	NA	NA
aten_s0181.g12	-0.914626	NA	NA
aten_s0181.g2	-0.24125	Collagen alpha-1(XXI) chain (Q96P44)	Thrombospondin type 1 domain (PF00090); von Willebrand factor type A domain (PF00092); F5/8 type C domain (PF00754)
aten_s0181.g20	-0.317142	Adhesion G-protein coupled receptor D1 (A6QLU6)	7 transmembrane receptor (Secretin family) (PF00002); GPCR proteolysis site, GPS, motif (PF01825)
aten_s0181.g42	-0.309706	Balbiani ring protein 3 (Q03376)	NA
aten_s0183.g29	-0.315802	Acyl-lipid (8-3)-desaturase (O74212)	Cytochrome b5-like Heme/Steroid binding domain (PF00173); Fatty acid desaturase (PF00487)
aten_s0184.g35	-0.213247	Splicing factor, suppressor of white-apricot homolog (Q12872)	Surp module (PF01805); Alternative splicing regulator (PF09750)
aten_s0184.g4	0.253305	Thiosulfate sulfurtransferase/rhodanese-like domain-containing protein 3 (Q9D0B5)	Rhodanese-like domain (PF00581)
aten_s0185.g27	-0.414467	Golgi-associated plant pathogenesis-related protein 1 (Q9CYL5)	Cysteine-rich secretory protein family (PF00188)
aten_s0185.g28	-0.554857	Golgi-associated plant pathogenesis-related protein 1 (Q9CYL5)	Cysteine-rich secretory protein family (PF00188)
aten_s0185.g33	-0.293184	Golgi-associated plant pathogenesis-related protein 1 (Q9H4G4)	Cysteine-rich secretory protein family (PF00188)
aten_s0185.g35	-0.586062	Golgi-associated plant pathogenesis-related protein 1 (Q9CYL5)	Cysteine-rich secretory protein family (PF00188)
aten_s0185.g8	0.989415	GTP-binding protein Di-Ras2 (Q95KD9)	Ras family (PF00071)
aten_s0191.g21	-0.20734	Hamartin (Q92574)	Hamartin protein (PF04388)
aten_s0193.g13	0.384428	NA	NA
aten_s0194.g13	-0.228336	Dynein heavy chain 8, axonemal (Q96JB1)	Dynein heavy chain, N-terminal region 1 (PF08385); Dynein heavy chain, N-terminal region 2 (PF08393); Hydrolytic ATP binding site of dynein motor region (PF12774); P-loop containing dynein motor region (PF12775); Microtubule-binding stalk of dynein motor (PF12777); P-loop containing dynein motor region D4 (PF12780); ATP-binding dynein motor region (PF12781); Dynein heavy chain AAA lid domain (PF1…
aten_s0195.g11	0.240172	Axin-related protein (Q9PTP2)	Regulator of G protein signaling domain (PF00615); DIX domain (PF00778)
aten_s0196.g14	-0.180147	Nucleoporin GLE1 (Q8R322)	GLE1-like protein (PF07817)
aten_s0197.g44	-0.196299	E3 SUMO-protein ligase pli1 (O94451)	MIZ/SP-RING zinc finger (PF02891)
aten_s0197.g52	0.492407	NA	NA
aten_s0197.g9	-0.283208	Protein NLRC3 (Q7RTR2)	Leucine Rich repeat (PF13516)
aten_s0198.g8	-2.56159	NA	DDE superfamily endonuclease (PF13359); Helix-turn-helix of DDE superfamily endonuclease (PF13613)
aten_s0200.g14	0.426734	Cohesin subunit SA-1 (Q9D3E6)	NA
aten_s0201.g10	-0.152354	Probable global transcription activator SNF2L2 (Q6DIC0)	SNF2-related domain (PF00176); Helicase conserved C-terminal domain (PF00271); Bromodomain (PF00439); HSA domain (PF07529); BRK domain (PF07533); QLQ (PF08880); Snf2-ATP coupling, chromatin remodelling complex (PF14619)
aten_s0203.g1	-0.341458	NA	NA
aten_s0204.g33	0.335293	NA	NA
aten_s0205.g17	-0.308316	NA	NA
aten_s0205.g21	0.217688	NA	NA
aten_s0206.g6	0.151692	Atlastin-1 (Q58D72)	Guanylate-binding protein, N-terminal domain (PF02263)
aten_s0207.g16	-0.204789	PiggyBac transposable element-derived protein 4 (Q96DM1)	Transposase IS4 (PF13843)
aten_s0207.g24	-0.279878	Iron-sulfur cluster assembly 1 homolog, mitochondrial (Q8T3X9)	Iron-sulphur cluster biosynthesis (PF01521)
aten_s0207.g34	0.32006	Spindle and centriole-associated protein 1 (Q6DF94)	Centriole duplication and mitotic chromosome congression (PF15678)
aten_s0208.g12	-0.308861	Ankyrin repeat and protein kinase domain-containing protein 1 (Q8NFD2)	Ankyrin repeat (PF00023); Ankyrin repeats (3 copies) (PF12796)
aten_s0208.g37	-0.641879	NA	Protein of unknown function (DUF1759) (PF03564); Pao retrotransposon peptidase (PF05380); Family of unknown function (DUF5641) (PF18701)
aten_s0209.g11	0.171287	Anion exchange protein 2 (P04920)	HCO3- transporter family (PF00955); Band 3 cytoplasmic domain (PF07565)
aten_s0209.g15	-0.246246	Apolipoprotein L3 (O95236)	Apolipoprotein L (PF05461)
aten_s0209.g17	-0.152462	Anion exchange protein 2 (P04920)	HCO3- transporter family (PF00955); Band 3 cytoplasmic domain (PF07565)
aten_s0209.g7	-0.234593	DnaJ homolog subfamily C member 27 (Q6IMM1)	Ras family (PF00071)
aten_s0209.g9	-0.427152	DnaJ homolog subfamily C member 22 (A9ULE9)	DnaJ domain (PF00226); TM2 domain (PF05154)
aten_s0210.g5	-0.154109	Potassium voltage-gated channel subfamily H member 8 (P59111)	Cyclic nucleotide-binding domain (PF00027); Ion transport protein (PF00520); PAS domain (PF13426)
aten_s0212.g38	0.341079	Synaptogyrin-2 (A7E3W5)	Membrane-associating domain (PF01284)
aten_s0215.g22	0.23234	SKI/DACH domain-containing protein 1 (Q1XH10)	SKI/SNO/DAC family (PF02437)
aten_s0217.g17	0.185946	Inverted formin-2 (Q6NTV6)	Formin Homology 2 Domain (PF02181); Formin Homology Region 1 (PF06346); Diaphanous FH3 Domain (PF06367); Diaphanous GTPase-binding Domain (PF06371)
aten_s0217.g29	-0.964452	GH3 domain-containing protein (Q99J23)	GH3 auxin-responsive promoter (PF03321)
aten_s0217.g34	-0.275246	NA	NA
aten_s0218.g16	0.313147	NA	NA
aten_s0218.g19	-0.55293	NA	NA
aten_s0218.g9	-0.185314	Mitochondrial carnitine/acylcarnitine carrier protein (Q9Z2Z6)	Mitochondrial carrier protein (PF00153)
aten_s0219.g19	0.514517	NA	NA
aten_s0221.g37	-0.223919	Vinexin (O60504)	SH3 domain (PF00018); PDZ domain (PF00595); Variant SH3 domain (PF14604)
aten_s0221.g4	-0.246663	1,2-dihydroxy-3-keto-5-methylthiopentene dioxygenase (B7PRF6)	ARD/ARD' family (PF03079)
aten_s0222.g10	0.291501	Calumenin (O43852)	EF hand (PF13202); EF-hand domain pair (PF13499)
aten_s0222.g42	-0.425414	COUP transcription factor 2 (Q9TTR7)	Ligand-binding domain of nuclear hormone receptor (PF00104); Zinc finger, C4 type (two domains) (PF00105)
aten_s0222.g5	0.20017	Elongator complex protein 1 (Q8WND5)	NA
aten_s0223.g13	0.201822	E3 ubiquitin-protein ligase HACE1 (F8W2M1)	HECT-domain (ubiquitin-transferase) (PF00632); Ankyrin repeats (3 copies) (PF12796); Ankyrin repeats (many copies) (PF13857)
aten_s0225.g11	-0.337035	Disrupted in renal carcinoma protein 2 homolog (Q6GNV7)	Major Facilitator Superfamily (PF07690)
aten_s0225.g13	-0.529548	Cleavage and polyadenylation specificity factor subunit 7 (Q5XI29)	NA
aten_s0225.g22	-0.229287	U1 small nuclear ribonucleoprotein 70 kDa (Q66II8)	RNA recognition motif. (a.k.a. RRM, RBD, or RNP domain) (PF00076); U1 small nuclear ribonucleoprotein of 70kDa MW N terminal (PF12220)
aten_s0225.g28	-0.246907	Formin-binding protein 4 (Q6ZQ03)	NA
aten_s0225.g34	0.932498	Nose resistant to fluoxetine protein 6 (Q09225)	Acyltransferase family (PF01757); Nose resistant-to-fluoxetine protein, N-terminal domain (PF20146)
aten_s0225.g35	0.241407	Toll-like receptor 2 (Q2V897)	TIR domain (PF13676)
aten_s0226.g15	-0.156116	Potassium voltage-gated channel subfamily A member 2 (Q09081)	Ion transport protein (PF00520); BTB/POZ domain (PF02214)
aten_s0226.g2	-0.339881	Wnt inhibitory factor 1 (Q9W6F8)	NA
aten_s0226.g3	-0.444297	NA	NA
aten_s0227.g10	-0.351778	Kynureninase (Q16719)	NA
aten_s0227.g12	-0.155561	Rho GTPase-activating protein 18 (Q8N392)	RhoGAP domain (PF00620)
aten_s0227.g2	0.297334	RNA helicase Mov10l1 (Q9BXT6)	AAA domain (PF13086); AAA domain (PF13087); S1-like (PF14444)
aten_s0227.g21	-0.256997	Serrate RNA effector molecule homolog (Q66I22)	Arsenite-resistance protein 2 (PF04959); SERRATE/Ars2, N-terminal domain (PF12066)
aten_s0227.g22	-0.589341	Serrate RNA effector molecule homolog (Q5R539)	Arsenite-resistance protein 2 (PF04959)
aten_s0227.g9	-0.29818	Kynureninase (A7SCH8)	Aminotransferase class-V (PF00266)
aten_s0228.g4	-0.319226	Pro-Pol polyprotein (P27401)	Protein of unknown function (DUF1759) (PF03564); Pao retrotransposon peptidase (PF05380); Integrase zinc binding domain (PF17921); Family of unknown function (DUF5641) (PF18701)
aten_s0230.g16	-0.163908	NADH dehydrogenase [ubiquinone] flavoprotein 2, mitochondrial (Q0MQI7)	Thioredoxin-like [2Fe-2S] ferredoxin (PF01257)
aten_s0230.g18	0.354077	Mdm2-binding protein (Q96DY7)	Protein of unknown function (DUF3945) (PF13101); MDM2-binding (PF14918); MDM2-binding (PF14920)
aten_s0230.g6	-0.395358	Sortilin-related receptor (Q95209)	Low-density lipoprotein receptor domain class A (PF00057)
aten_s0231.g19	0.241918	Sodium bicarbonate transporter-like protein 11 (Q8NBS3)	HCO3- transporter family (PF00955)
aten_s0233.g24	-0.360126	3-ketoacyl-CoA thiolase, mitochondrial (Q8BWT1)	Thiolase, N-terminal domain (PF00108); Thiolase, C-terminal domain (PF02803)
aten_s0234.g12	-0.201219	Ankyrin-1 (P16157)	Ankyrin repeat (PF00023); Glycosyl transferases group 1 (PF00534); Ankyrin repeats (3 copies) (PF12796)
aten_s0237.g34	-0.171046	SEC14-like protein 1 (Q92503)	CRAL/TRIO domain (PF00650); CRAL/TRIO, N-terminal domain (PF03765); PRELI-like family (PF04707)
aten_s0238.g16	-0.58716	NA	NA
aten_s0238.g7	-0.618391	NA	NA
aten_s0240.g12	-0.370754	Discoidin domain-containing receptor 2 (Q62371)	F5/8 type C domain (PF00754)
aten_s0240.g33	-0.588158	NA	GDSL-like Lipase/Acylhydrolase family (PF13472)
aten_s0240.g35	0.169517	Signal transducer and activator of transcription 5B (P52632)	SH2 domain (PF00017); STAT protein, all-alpha domain (PF01017); STAT protein, DNA binding domain (PF02864); STAT protein, protein interaction domain (PF02865)
aten_s0241.g46	-0.18441	Ras guanine nucleotide exchange factor J (Q8IS14)	FERM central domain (PF00373); RasGEF domain (PF00617); Ankyrin repeats (3 copies) (PF12796)
aten_s0241.g47	0.179659	Purine nucleoside phosphorylase (P00491)	Phosphorylase superfamily (PF01048)
aten_s0243.g22	-0.174196	D-inositol 3-phosphate glycosyltransferase (B1VEI4)	Glycosyl transferases group 1 (PF00534); NB-ARC domain (PF00931)
aten_s0244.g24	0.185752	Alpha-taxilin (Q6PAM1)	Myosin-like coiled-coil protein (PF09728)
aten_s0247.g15	0.246629	NA	NA
aten_s0249.g14	0.248149	Citrate lyase subunit beta-like protein, mitochondrial (Q8N0X4)	HpcH/HpaI aldolase/citrate lyase family (PF03328)
aten_s0249.g25	-0.643973	NA	Death domain (PF00531)
aten_s0251.g7	0.176228	Cyclin-dependent kinase 17 (Q00537)	Protein kinase domain (PF00069)
aten_s0253.g17	-0.248815	Lipoamide acyltransferase component of branched-chain alpha-keto acid dehydrogenase complex, mitochondrial (P11182)	2-oxoacid dehydrogenases acyltransferase (catalytic domain) (PF00198); Biotin-requiring enzyme (PF00364); e3 binding domain (PF02817)
aten_s0253.g22	0.304083	NA	Family of unknown function (DUF6589) (PF20231)
aten_s0255.g12	-0.275769	Cadherin EGF LAG seven-pass G-type receptor 2 (Fragment) (Q9QYP2)	GPCR proteolysis site, GPS, motif (PF01825); Hormone receptor domain (PF02793); GPCR-Autoproteolysis INducing (GAIN) domain (PF16489)
aten_s0255.g14	0.209613	BMP-binding endothelial regulator protein (Q8CJ69)	von Willebrand factor type C domain (PF00093); von Willebrand factor type D domain (PF00094); Trypsin Inhibitor like cysteine rich domain (PF01826); C8 domain (PF08742)
aten_s0255.g3	-0.246222	NA	DDE superfamily endonuclease (PF13358)
aten_s0255.g8	0.262611	Dimethlysulfonioproprionate lyase 7 (R1CW23)	NA
aten_s0257.g2	-0.505124	NA	Integrase zinc binding domain (PF17921)
aten_s0257.g25	-0.371687	Superoxide dismutase [Cu-Zn] (P41962)	Copper/zinc superoxide dismutase (SODC) (PF00080)
aten_s0258.g9	-0.151018	Cyclin-G1 (Q5R5D0)	Cyclin, N-terminal domain (PF00134)
aten_s0259.g24	-1.56185	Heme-binding protein 2 (Q9WU63)	SOUL heme-binding protein (PF04832)
aten_s0259.g26	0.844369	Heme-binding protein 2 (Q9WU63)	SOUL heme-binding protein (PF04832)
aten_s0259.g27	0.315759	MFS-type transporter SLC18B1 (D3Z5L6)	Major Facilitator Superfamily (PF07690)
aten_s0259.g8	0.195016	D-inositol 3-phosphate glycosyltransferase (B1VEI4)	Glycosyl transferases group 1 (PF13692)
aten_s0261.g2	-0.171827	Mitochondrial amidoxime-reducing component 1 (Q9CW42)	MOSC domain (PF03473); MOSC N-terminal beta barrel domain (PF03476)
aten_s0261.g25	-0.303163	NA	NA
aten_s0261.g27	0.263366	Multiple inositol polyphosphate phosphatase 1 (F1NPQ2)	Histidine phosphatase superfamily (branch 2) (PF00328)
aten_s0262.g1	0.359599	NA	NA
aten_s0262.g9	-0.54505	Ribosome-binding protein 1 (Q28298)	NA
aten_s0263.g12	0.387741	Transmembrane protein 180 (Q5ZKJ5)	MFS/sugar transport protein (PF13347)
aten_s0263.g13	0.600122	Melanopsin (Q5XXP2)	7 transmembrane receptor (rhodopsin family) (PF00001)
aten_s0263.g17	-0.218337	Microtubule-actin cross-linking factor 1, isoforms 1/2/3/5 (Q9UPN3)	Calponin homology (CH) domain (PF00307); Spectrin repeat (PF00435); Growth-Arrest-Specific Protein 2 Domain (PF02187); SH3 domain (PF17902)
aten_s0263.g5	0.378422	Lysosome membrane protein 2 (P27615)	CD36 family (PF01130)
aten_s0265.g6	-0.184113	NA	Rel homology DNA-binding domain (PF00554)
aten_s0265.g7	-0.193919	NA	NA
aten_s0268.g21	-0.159516	Cadherin EGF LAG seven-pass G-type receptor 3 (O88278)	Cadherin domain (PF00028); TM proximal of protein tyrosine phosphatase, receptor type J (PF18861)
aten_s0271.g10	-0.234977	NA	NA
aten_s0274.g27	-0.228289	Cyclin-dependent kinase 6 (Q64261)	Protein kinase domain (PF00069)
aten_s0274.g30	-0.211165	ATP-binding cassette sub-family F member 2 (Q9UG63)	ABC transporter (PF00005); ABC transporter (PF12848)
aten_s0275.g14	-0.342699	NA	NA
aten_s0276.g14	0.568927	Sodium- and chloride-dependent GABA transporter 2 (P31649)	Sodium:neurotransmitter symporter family (PF00209)
aten_s0276.g15	0.571917	NA	NA
aten_s0277.g12	-0.884973	Collagen alpha-1(XXVII) chain B (A0MSJ1)	von Willebrand factor type A domain (PF00092); Collagen triple helix repeat (20 copies) (PF01391); Fibrillar collagen C-terminal domain (PF01410)
aten_s0277.g9	0.251165	Homeobox protein MOX-1 (P32442)	Homeodomain (PF00046)
aten_s0284.g17	-0.351119	NA	Protein of unknown function (DUF1759) (PF03564); Pao retrotransposon peptidase (PF05380)
aten_s0289.g17	-0.76534	Proline dehydrogenase 1, mitochondrial (O43272)	Proline dehydrogenase (PF01619)
aten_s0289.g18	-2.80128	NA	Clock interacting protein circadian (PF15800)
aten_s0289.g19	-2.85887	NA	Clock interacting protein circadian (PF15800)
aten_s0289.g4	-0.184004	4-hydroxyphenylpyruvate dioxygenase (Q5BKL0)	Glyoxalase/Bleomycin resistance protein/Dioxygenase superfamily (PF00903)
aten_s0289.g5	0.201489	NA	NA
aten_s0290.g6	0.167745	Proto-oncogene tyrosine-protein kinase receptor Ret (G3V9H8)	Fibronectin type III domain (PF00041); Protein tyrosine and serine/threonine kinase (PF07714)
aten_s0292.g10	0.337281	Cystatin-B (P04080)	Cystatin domain (PF00031)
aten_s0292.g18	-0.723663	Glycogen-binding subunit 76A (Q9VVY3)	Carbohydrate/starch-binding module (family 21) (PF03370)
aten_s0292.g8	-0.255349	Group XV phospholipase A2 (Q8NCC3)	Lecithin:cholesterol acyltransferase (PF02450)
aten_s0292.g9	-0.232776	DNA topoisomerase 1 (P11387)	Eukaryotic DNA topoisomerase I, catalytic core (PF01028); Eukaryotic DNA topoisomerase I, DNA binding fragment (PF02919); C-terminal topoisomerase domain (PF14370)
aten_s0293.g10	-0.451441	Group XV phospholipase A2 (Q8NCC3)	Lecithin:cholesterol acyltransferase (PF02450)
aten_s0293.g4	-0.283276	Peroxidasin homolog (Q3UQ28)	Collagen triple helix repeat (20 copies) (PF01391); TLD (PF07534); Immunoglobulin I-set domain (PF07679); Immunoglobulin domain (PF13927)
aten_s0295.g5	0.169412	N-fatty-acyl-amino acid synthase/hydrolase PM20D1.2 (Q08BB2)	Peptidase family M20/M25/M40 (PF01546); Peptidase dimerisation domain (PF07687)
aten_s0299.g22	-0.168548	Alpha-2-macroglobulin receptor-associated protein (Q99068)	Alpha-2-macroglobulin RAP, N-terminal domain (PF06400); Alpha-2-macroglobulin RAP, C-terminal domain (PF06401)
aten_s0299.g9	0.18667	Ras-related protein Rab-20 (Q9NX57)	Ras family (PF00071)
aten_s0301.g26	-0.415538	NA	NA
aten_s0301.g8	0.571369	Omega-6 fatty acid desaturase, endoplasmic reticulum isozyme 1 (P48630)	Fatty acid desaturase (PF00487); Domain of unknown function (DUF3474) (PF11960)
aten_s0303.g3	-0.361255	NA	NA
aten_s0304.g8	-0.184667	Elongation factor-like GTPase 1 (Q7Z2Z2)	Elongation factor Tu GTP binding domain (PF00009); Elongation factor G C-terminus (PF00679); Elongation Factor G, domain III (PF14492)
aten_s0306.g16	0.362753	Interferon-inducible GTPase 1 (Q9QZ85)	Interferon-inducible GTPase (IIGP) (PF05049)
aten_s0306.g6	0.462791	NA	NA
aten_s0306.g7	0.554912	Cytochrome P450 1A1 (O42231)	Cytochrome P450 (PF00067)
aten_s0311.g10	-0.300547	NA	NA
aten_s0312.g4	-0.168337	Fibronectin type 3 and ankyrin repeat domains protein 1 (Q8TC84)	Ankyrin repeats (3 copies) (PF12796); Ankyrin repeats (many copies) (PF13857)
aten_s0317.g9	0.304833	Sterol regulatory element-binding protein 1 (P36956)	Helix-loop-helix DNA-binding domain (PF00010)
aten_s0323.g10	-0.380511	Matrix metalloproteinase-9 (P50282)	Fibronectin type II domain (PF00040); von Willebrand factor type C domain (PF00093)
aten_s0326.g15	0.324323	Monocarboxylate transporter 4 (O35910)	Major Facilitator Superfamily (PF07690)
aten_s0326.g7	-0.729799	NA	NA
aten_s0327.g1	0.204453	TATA element modulatory factor (P82094)	TATA element modulatory factor 1 TATA binding (PF12325); TATA element modulatory factor 1 DNA binding (PF12329)
aten_s0330.g17	-0.290074	Neurocalcin homolog (P42325)	EF-hand domain pair (PF13499); EF-hand domain pair (PF13833)
aten_s0336.g15	0.216513	Protein Wnt-8b (P51029)	wnt family (PF00110)
aten_s0336.g7	0.300572	Protein scribble homolog (Q4H4B6)	NA
aten_s0336.g8	0.2071	Probable E3 ubiquitin-protein ligase HERC4 (Q5PQN1)	Regulator of chromosome condensation (RCC1) repeat (PF00415); HECT-domain (ubiquitin-transferase) (PF00632)
aten_s0336.g9	0.254845	NA	NA
aten_s0353.g2	0.197325	NA	NA
aten_s0354.g6	0.849402	NA	NA
aten_s0355.g10	-0.349634	Dickkopf-related protein 3 (Q9QUN9)	NA
aten_s0361.g4	-0.221018	NA	Family of unknown function (DUF5641) (PF18701)
aten_s0369.g7	0.270366	Nucleoporin NDC1 (Q6AX31)	Nucleoporin protein Ndc1-Nup (PF09531)
aten_s0371.g14	0.170692	T-cell activation inhibitor, mitochondrial (Q66JZ4)	Domain of unknown function (DUF4460) (PF14687); Domain of unknown function (DUF4461) (PF14688)
aten_s0371.g16	-2.21793	NA	NA
aten_s0377.g6	0.564018	NA	NA
aten_s0377.g7	1.18309	NA	NA
aten_s0381.g5	-0.175128	UPF0469 protein KIAA0907 (Q3TCX3)	NA
aten_s0384.g6	0.495836	NA	NA
aten_s0388.g6	-0.759604	NA	Transposase IS4 (PF13843)
aten_s0390.g13	-0.216889	Protein rolling stone (O44252)	NA
aten_s0410.g1	-0.270218	NA	NA
aten_s0411.g12	-0.760957	NA	NA
aten_s0412.g3	-0.383156	Collagen triple helix repeat-containing protein 1 (Q9D1D6)	Collagen triple helix repeat (20 copies) (PF01391)
aten_s0420.g3	0.229761	60S ribosomal protein L18a (Q02543)	Ribosomal proteins 50S-L18Ae/60S-L20/60S-L18A (PF01775)
aten_s0429.g7	0.229466	Metalloprotease TIKI homolog (A7RX69)	TraB/PrgY/gumN family (PF01963)
aten_s0433.g8	-0.884936	NA	NA
aten_s0449.g2	0.156004	Mitogen-activated protein kinase-binding protein 1 (Q6NS57)	WD domain, G-beta repeat (PF00400)
aten_s0451.g5	-0.205428	Luc7-like protein 3 (O95232)	LUC7 N_terminus (PF03194)
aten_s0456.g6	-1.68393	Craniofacial development protein 2 (O02751)	Endonuclease/Exonuclease/phosphatase family (PF03372)
aten_s0469.g2	-0.154225	NA	NA
aten_s0482.g4	0.211989	Solute carrier family 12 member 6 (Q924N4)	Amino acid permease (PF00324); Solute carrier family 12 (PF03522)
aten_s0484.g5	0.218572	NA	NA
aten_s0485.g5	-0.4128	Transposon Ty3-I Gag-Pol polyprotein (Q7LHG5)	Reverse transcriptase (RNA-dependent DNA polymerase) (PF00078); Integrase core domain (PF00665); CAP-Gly domain (PF01302); RNase H-like domain found in reverse transcriptase (PF17917); Integrase zinc binding domain (PF17921)
aten_s0490.g5	-0.521527	Serine/threonine-protein phosphatase 6 regulatory ankyrin repeat subunit C (Q502K3)	Glycosyl transferases group 1 (PF00534); Ankyrin repeats (3 copies) (PF12796)
aten_s0493.g7	2.80962	NA	Thyroid hormone-inducible hepatic protein Spot 14 (PF07084)
aten_s0499.g3	0.42126	Ribosomal protein S6 kinase 2 alpha (P10665)	NA
aten_s0518.g3	0.366251	NA	DDE superfamily endonuclease (PF13359)
aten_s0519.g5	0.48736	NA	NA
aten_s0578.g2	0.319518	NA	Phosphorylase superfamily (PF01048)
aten_s0644.g9	0.172509	GDP-fucose transporter 1 (A7S1L6)	Triose-phosphate Transporter family (PF03151)
aten_s0782.g1	0.206815	NA	Family of unknown function (DUF5641) (PF18701)
aten_s0837.g1	-0.257058	Ankyrin-1 (P16157)	Glycosyl transferases group 1 (PF00534); Ankyrin repeats (3 copies) (PF12796)
aten_s0852.g2	0.468527	NA	NA
aten_s0899.g1	-0.243159	NA	NA
aten_s0918.g1	-0.483196	InaD-like protein (Q63ZW7)	PDZ domain (PF00595)
aten_s0933.g1	0.315824	NA	NA
aten_s0934.g1	-0.741565	Coiled-coil and C2 domain-containing protein 1-like (Q9VKJ9)	NA
aten_s1005.g1	0.187453	Netrin receptor UNC5C (O08747)	Death domain (PF00531); ZU5 domain (PF00791); UPA domain (PF17217)
aten_s1117.g1	-0.768425	Tetratricopeptide repeat protein 28 (Q96AY4)	CHAT domain (PF12770); Tetratricopeptide repeat (PF13176); Tetratricopeptide repeat (PF13424)
aten_s1145.g1	0.299676	NA	NA
aten_s1158.g1	0.252867	NA	NADP oxidoreductase coenzyme F420-dependent (PF03807)
aten_s1191.g1	-0.294218	NA	HAUS augmin-like complex subunit 4 (PF14735)
aten_s1358.g1	1.22587	Dynein light chain roadblock-type 2 (Q8TF09)	Roadblock/LC7 domain (PF03259)
aten_s1567.g1	1.12481	NA	NA
aten_s1748.g1	-0.278258	PiggyBac transposable element-derived protein 4 (Q96DM1)	Transposase IS4 (PF13843)

## Sheet: Supp Data1-5
Supplementary Data 1-5. List of differentially expressed genes in planula larvae inoculated with S. microadriaticum at 12 dpi.
GeneID	Log2 FC	Swiss-Prot annotation	Pfam domain
aten_s0001.g105	-0.226094	Gastric intrinsic factor (P52787)	Eukaryotic cobalamin-binding protein (PF01122); Domain of unknown function (DUF4430) (PF14478)
aten_s0001.g108	-0.263227	Max-binding protein MNT (Q0VH32)	Helix-loop-helix DNA-binding domain (PF00010)
aten_s0001.g127	-0.766824	Carbonic anhydrase 2 (Q8UWA5)	Eukaryotic-type carbonic anhydrase (PF00194)
aten_s0001.g128	-1.35225	Carbonic anhydrase 2 (P00918)	Eukaryotic-type carbonic anhydrase (PF00194)
aten_s0001.g138	0.496605	Uncharacterized protein YMR196W (Q04336)	Glycosyl hydrolase family 63 C-terminal domain (PF03200)
aten_s0001.g147	-0.386339	Lactation elevated protein 1 (Q8WV93)	AFG1-like ATPase (PF03969)
aten_s0001.g163	-0.605985	Heme-binding protein 2 (Q9Y5Z4)	SOUL heme-binding protein (PF04832)
aten_s0001.g171	0.170972	Protein crumbs homolog 2 (Q80YA8)	NA
aten_s0001.g179	-0.302634	NA	NA
aten_s0001.g204	-0.117338	Coiled-coil domain-containing protein 92 (Q53HC0)	Coiled-coil domain of unknown function (PF14916)
aten_s0001.g21	-0.456839	Insoluble matrix shell protein 1 (Fragment) (P86982)	ShK domain-like (PF01549)
aten_s0001.g210	-1.23368	Protein ZINC INDUCED FACILITATOR 1 (Q8RWN2)	Major Facilitator Superfamily (PF07690)
aten_s0001.g224	0.159813	P2X purinoceptor 4 (Q99571)	ATP P2X receptor (PF00864)
aten_s0001.g276	-0.21666	NA	Bacterial protein of unknown function (DUF885) (PF05960)
aten_s0001.g277	0.187162	NA	Putative nucleic acid-binding region (PF13820)
aten_s0001.g287	-0.305304	Serine/arginine-rich splicing factor 4 (Q8VE97)	RNA recognition motif. (a.k.a. RRM, RBD, or RNP domain) (PF00076)
aten_s0001.g299	0.828712	Fez family zinc finger protein 2 (Q9ESP5)	Zinc finger, C2H2 type (PF00096); C2H2-type zinc finger (PF13912)
aten_s0001.g303	-0.10932	NA	NA
aten_s0001.g317	-0.221229	NA	NA
aten_s0001.g35	0.217949	Zinc finger protein 665 (Q5R8X1)	Zinc finger, C2H2 type (PF00096); C2H2-type zinc finger (PF13912)
aten_s0001.g81	-0.176566	Serine/arginine-rich splicing factor 3 (P84104)	RNA recognition motif. (a.k.a. RRM, RBD, or RNP domain) (PF00076)
aten_s0001.g90	-0.342859	NA	NA
aten_s0001.g95	-0.4152	Pyridoxal 5'-phosphate synthase subunit SNZERR (Q8WPW2)	SOR/SNZ family (PF01680)
aten_s0002.g10	-0.156169	NA	NA
aten_s0002.g104	0.1257	Transient receptor potential cation channel subfamily A member 1 (O75762)	Ankyrin repeat (PF00023); Ion transport protein (PF00520); Ankyrin repeats (3 copies) (PF12796)
aten_s0002.g130	1.5033	Probable G-protein coupled receptor 157 (Q8C206)	7 transmembrane receptor (Secretin family) (PF00002)
aten_s0002.g17	0.153577	Serine-protein kinase ATM (Q6PQD5)	Phosphatidylinositol 3- and 4-kinase (PF00454); FAT domain (PF02259); FATC domain (PF02260)
aten_s0002.g219	0.231221	NF-kappa-B inhibitor-interacting Ras-like protein 2 (Q6DGL2)	Ras family (PF00071)
aten_s0002.g238	-0.134509	Protein kinase C and casein kinase substrate in neurons protein 1 (Q9BY11)	Fes/CIP4, and EFC/F-BAR homology domain (PF00611)
aten_s0002.g277	-0.24781	Transmembrane protein 135 (Q6GQ39)	N-terminal cysteine-rich region of Transmembrane protein 135 (PF15982)
aten_s0002.g278	0.225794	Frizzled-10-A (Q9DEB5)	Fz domain (PF01392); Frizzled/Smoothened family membrane region (PF01534)
aten_s0002.g48	-0.241379	NA	Protein of unknown function (DUF2961) (PF11175)
aten_s0002.g66	0.206897	Solute carrier family 28 member 3 (Q9UA35)	Na+ dependent nucleoside transporter N-terminus (PF01773); Na+ dependent nucleoside transporter C-terminus (PF07662); Nucleoside recognition (PF07670)
aten_s0002.g80	-0.189988	Heterogeneous nuclear ribonucleoprotein Q (Q7TMK9)	RNA recognition motif. (a.k.a. RRM, RBD, or RNP domain) (PF00076); Heterogeneous nuclear ribonucleoprotein Q acidic domain (PF18360)
aten_s0003.g109	0.167276	Glyceraldehyde-3-phosphate dehydrogenase (P17244)	Glyceraldehyde 3-phosphate dehydrogenase, NAD binding domain (PF00044); Glyceraldehyde 3-phosphate dehydrogenase, C-terminal domain (PF02800)
aten_s0003.g12	-0.358098	Succinate dehydrogenase [ubiquinone] iron-sulfur subunit, mitochondrial (Q9YHT2)	2Fe-2S iron-sulfur cluster binding domain (PF13085); 4Fe-4S dicluster domain (PF13534)
aten_s0003.g146	-0.275707	NA	NA
aten_s0003.g147	-0.373706	NA	NA
aten_s0003.g169	0.17642	NA	NA
aten_s0003.g170	-0.214252	ATPase family AAA domain-containing protein 3 (Q6NVR9)	ATPase family associated with various cellular activities (AAA) (PF00004); ATPase family AAA domain-containing protein 3, N-terminal (PF12037)
aten_s0003.g197	0.406757	Neuroblastoma suppressor of tumorigenicity 1 (O73753)	DAN domain (PF03045)
aten_s0003.g204	0.143609	Beta-enolase (B5DGQ7)	Enolase, C-terminal TIM barrel domain (PF00113); Enolase, N-terminal domain (PF03952)
aten_s0003.g229	-0.144321	Ankyrin repeat and SOCS box protein 9 (Q96DX5)	Ankyrin repeats (3 copies) (PF12796); Ankyrin repeats (many copies) (PF13857)
aten_s0003.g44	-0.580747	Glutathione S-transferase kappa 1 (Q9Y2Q3)	DSBA-like thioredoxin domain (PF01323)
aten_s0003.g66	-0.131625	PERQ amino acid-rich with GYF domain-containing protein 2 (Q6Y7W8)	GYF domain (PF02213)
aten_s0003.g95	1.22882	Steroid 17-alpha-hydroxylase/17,20 lyase (P12394)	Cytochrome P450 (PF00067)
aten_s0004.g107	0.179544	NA	NA
aten_s0004.g157	-0.645513	Succinate dehydrogenase assembly factor 2, mitochondrial (Q178L7)	Flavinator of succinate dehydrogenase (PF03937)
aten_s0004.g158	0.180858	DNA polymerase delta catalytic subunit (O54747)	DNA polymerase family B (PF00136); DNA polymerase family B, exonuclease domain (PF03104); C4-type zinc-finger of DNA polymerase delta (PF14260)
aten_s0004.g160	-0.366696	Patatin-like phospholipase domain-containing protein 2 (Q8BJ56)	Patatin-like phospholipase (PF01734)
aten_s0004.g167	-0.411445	Histamine H2 receptor (P97292)	7 transmembrane receptor (rhodopsin family) (PF00001)
aten_s0004.g198	-0.198238	Choline dehydrogenase, mitochondrial (Q6UPE0)	GMC oxidoreductase (PF00732); GMC oxidoreductase (PF05199)
aten_s0004.g25	0.300714	ATP-dependent DNA helicase Q4 (O94761)	Zinc knuckle (PF00098); DEAD/DEAH box helicase (PF00270); Helicase conserved C-terminal domain (PF00271); DNA replication and checkpoint protein (PF11719)
aten_s0004.g71	-0.400135	NA	NA
aten_s0005.g113	-0.173877	FAS-associated factor 1 (P54731)	UBX domain (PF00789); UBA-like domain (PF14555)
aten_s0005.g12	-0.272466	Succinyl-CoA:3-ketoacid coenzyme A transferase 1, mitochondrial (P55809)	Coenzyme A transferase (PF01144)
aten_s0005.g182	0.552702	NA	TNF(Tumour Necrosis Factor) family (PF00229)
aten_s0005.g185	0.470767	Arylsulfatase B (P15848)	Sulfatase (PF00884)
aten_s0005.g192	0.208833	DNA replication licensing factor mcm7-B (Q7ZXB1)	MCM P-loop domain (PF00493); MCM N-terminal domain (PF14551); MCM OB domain (PF17207); MCM AAA-lid domain (PF17855)
aten_s0005.g203	-0.130543	Atrial natriuretic peptide-converting enzyme (Q9Y5Q5)	Fz domain (PF01392)
aten_s0005.g307	0.252808	Double-strand break repair protein MRE11 (Q61216)	Calcineurin-like phosphoesterase (PF00149); Mre11 DNA-binding presumed domain (PF04152)
aten_s0005.g340	-0.183954	von Willebrand factor A domain-containing protein 8 (B0R0T1)	AAA domain (dynein-related subfamily) (PF07728)
aten_s0005.g39	-0.125204	UDP-xylose and UDP-N-acetylglucosamine transporter (Q95KB4)	UAA transporter family (PF08449)
aten_s0005.g4	-0.189752	Neuronal acetylcholine receptor subunit alpha-7 (Q866A2)	Neurotransmitter-gated ion-channel ligand binding domain (PF02931); Neurotransmitter-gated ion-channel transmembrane region (PF02932)
aten_s0005.g64	0.265631	Tctex1 domain-containing protein 1-B (Fragment) (A2VDD2)	Tctex-1 family (PF03645)
aten_s0005.g76	-0.120353	Calreticulin (P14211)	Calreticulin family (PF00262)
aten_s0006.g129	-0.114287	Cytosolic 10-formyltetrahydrofolate dehydrogenase (Q6GNL7)	Aldehyde dehydrogenase family (PF00171); Phosphopantetheine attachment site (PF00550); Formyl transferase (PF00551); Formyl transferase, C-terminal domain (PF02911)
aten_s0006.g147	-0.255397	Krueppel-like factor 15 (Q9EPW2)	Zinc finger, C2H2 type (PF00096)
aten_s0006.g203	-0.356751	NA	NA
aten_s0006.g226	-0.233247	Histone-lysine N-methyltransferase 2E (Q3UG20)	PHD-finger (PF00628); SET domain (PF00856)
aten_s0006.g64	0.206477	Rap guanine nucleotide exchange factor 1 (Q13905)	RasGEF domain (PF00617); RasGEF N-terminal motif (PF00618)
aten_s0006.g70	-0.235501	Endoplasmin (Q66HD0)	Hsp90 protein (PF00183); Histidine kinase-, DNA gyrase B-, and HSP90-like ATPase (PF02518)
aten_s0006.g71	-0.19418	Cysteine-rich with EGF-like domain protein 2 (Q7SXF6)	Calcium-binding EGF domain (PF07645)
aten_s0007.g106	-0.297103	NA	Cytochrome c oxidase subunit VII (PF02238)
aten_s0007.g12	0.242179	NA	NA
aten_s0007.g125	-0.13298	GTP-binding protein Rheb (Q15382)	Ras family (PF00071)
aten_s0007.g201	0.875084	Cationic amino acid transporter 2 (P52569)	Amino acid permease (PF13520); C-terminus of AA_permease (PF13906)
aten_s0007.g204	-0.110943	Eukaryotic translation initiation factor 4 gamma 2 (P79398)	eIF4-gamma/eIF5/eIF2-epsilon (PF02020); MIF4G domain (PF02854)
aten_s0007.g214	-0.220231	Uncharacterized protein ENSP00000372125 homolog (Q3TTI8)	Protein of unknown function (DUF4532) (PF15046)
aten_s0007.g69	-0.256018	NA	NA
aten_s0007.g98	-0.463861	Cytochrome P450 3A24 (Q29496)	Cytochrome P450 (PF00067)
aten_s0008.g112	0.427162	Oncoprotein-induced transcript 3 protein (Q29RU2)	Zona pellucida-like domain (PF00100); CUB domain (PF00431); Coagulation Factor Xa inhibitory site (PF14670)
aten_s0008.g125	-0.397872	78 kDa glucose-regulated protein (Q90593)	Hsp70 protein (PF00012)
aten_s0008.g134	0.132396	Tumor necrosis factor alpha-induced protein 8 (Q5ZI78)	Domain of unknown function (DUF758) (PF05527)
aten_s0008.g14	-0.174148	Mitoferrin-2B (Q68F18)	Mitochondrial carrier protein (PF00153)
aten_s0008.g15	-0.180266	Mitoferrin-2 (Q7T292)	Mitochondrial carrier protein (PF00153)
aten_s0008.g152	0.242969	NA	NA
aten_s0008.g167	-0.475393	Electron transfer flavoprotein subunit alpha, mitochondrial (P13804)	Electron transfer flavoprotein FAD-binding domain (PF00766); Electron transfer flavoprotein domain (PF01012)
aten_s0008.g93	-0.186307	Prostaglandin E synthase 2 (Q66LN0)	NA
aten_s0008.g94	-0.106051	DnaJ homolog subfamily A member 1 (Q5NVI9)	DnaJ domain (PF00226); DnaJ central domain (PF00684); DnaJ C terminal domain (PF01556)
aten_s0008.g98	0.251421	Neuropeptide FF receptor 2 (Q9EQD2)	7 transmembrane receptor (rhodopsin family) (PF00001)
aten_s0009.g162	0.304415	Protein yippee-like 2 (Q65Z58)	Yippee zinc-binding/DNA-binding /Mis18, centromere assembly (PF03226)
aten_s0009.g168	0.31403	Protein moonraker (Q2KHM9)	Protein moonraker (PF15718)
aten_s0009.g169	-0.109314	Coiled-coil domain-containing protein 74A (Q96AQ1)	Coiled-coil domain of unknown function (PF14916); Coiled coil protein 74, C terminal (PF14917)
aten_s0009.g173	-0.273034	Coiled-coil-helix-coiled-coil-helix domain-containing protein 2 (Q9D1L0)	NA
aten_s0009.g179	-0.211605	NA	NA
aten_s0009.g182	-0.220667	Iron-sulfur cluster co-chaperone protein HscB, mitochondrial (Q8IWL3)	HSCB C-terminal oligomerisation domain (PF07743)
aten_s0009.g183	-0.32051	Short-chain specific acyl-CoA dehydrogenase, mitochondrial (P15651)	Acyl-CoA dehydrogenase, C-terminal domain (PF00441); Acyl-CoA dehydrogenase, middle domain (PF02770); Acyl-CoA dehydrogenase, N-terminal domain (PF02771)
aten_s0009.g190	-0.754701	Aflatoxin B1 aldehyde reductase member 2 (Q8CG45)	Aldo/keto reductase family (PF00248)
aten_s0009.g193	-0.323321	SET and MYND domain-containing protein 4 (Q8BTK5)	SET domain (PF00856)
aten_s0009.g210	0.220816	DNA repair and recombination protein RAD54B (Q9DG67)	SNF2-related domain (PF00176); Helicase conserved C-terminal domain (PF00271)
aten_s0009.g211	-0.242637	LON peptidase N-terminal domain and RING finger protein 3 (Q9D4H7)	ATP-dependent protease La (LON) substrate-binding domain (PF02190); RING-type zinc-finger (PF13445); Zinc finger, C3HC4 type (RING finger) (PF13923)
aten_s0009.g244	-0.196883	Sphingomyelin phosphodiesterase (Q0VD19)	Calcineurin-like phosphoesterase (PF00149); Acid sphingomyelin phosphodiesterase C-terminal region (PF19272)
aten_s0009.g249	0.115781	Coiled-coil domain-containing protein 162 (A2VCL2)	Domain of unknown function (DUF4549) (PF15082)
aten_s0009.g80	0.233199	Propionyl-CoA carboxylase alpha chain, mitochondrial (Q91ZA3)	Biotin carboxylase, N-terminal domain (PF00289); Biotin-requiring enzyme (PF00364); Biotin carboxylase C-terminal domain (PF02785); Carbamoyl-phosphate synthase L chain, ATP binding domain (PF02786); Propionyl-coenzyme A carboxylase BT domain (PF18140)
aten_s0010.g111	-0.237276	Tripartite motif-containing protein 45 (Q5BIM1)	B-box zinc finger (PF00643)
aten_s0010.g157	-0.14966	NA	Golgi phosphoprotein 3 (GPP34) (PF05719)
aten_s0010.g170	0.19609	Nanos homolog 1 (E7FDB3)	Nanos RNA binding domain (PF05741)
aten_s0010.g172	-0.260717	Protein very KIND (Q76NI1)	RasGEF domain (PF00617); RasGEF N-terminal motif (PF00618); Kinase non-catalytic C-lobe domain (PF16474)
aten_s0010.g27	0.108789	NA	Vacuolar sorting protein 9 (VPS9) domain (PF02204)
aten_s0010.g83	-0.221515	Short/branched chain specific acyl-CoA dehydrogenase, mitochondrial (P45954)	Acyl-CoA dehydrogenase, C-terminal domain (PF00441); Acyl-CoA dehydrogenase, middle domain (PF02770); Acyl-CoA dehydrogenase, N-terminal domain (PF02771)
aten_s0010.g84	-0.133693	Nucleolysin TIAR (Q01085)	RNA recognition motif. (a.k.a. RRM, RBD, or RNP domain) (PF00076)
aten_s0011.g106	-0.167519	Transforming acidic coiled-coil-containing protein 1 (Q6Y685)	Transforming acidic coiled-coil-containing protein (TACC), C-terminal (PF05010)
aten_s0011.g109	0.151862	Zinc transporter ZIP13 (Q8AW42)	ZIP Zinc transporter (PF02535)
aten_s0011.g110	-0.195196	Cytochrome c oxidase assembly protein COX15 homolog (Q7KZN9)	Cytochrome oxidase assembly protein (PF02628)
aten_s0011.g118	-0.167961	Ectonucleoside triphosphate diphosphohydrolase 4 (Q9Y227)	GDA1/CD39 (nucleoside phosphatase) family (PF01150)
aten_s0011.g126	0.236938	Homeobox protein HMX3-B (Q90XN9)	Homeodomain (PF00046)
aten_s0011.g179	-0.317458	Urocanate hydratase (Q8VC12)	Urocanase Rossmann-like domain (PF01175); Urocanase N-terminal domain (PF17391); Urocanase C-terminal domain (PF17392)
aten_s0011.g18	-0.156806	NA	Sushi repeat (SCR repeat) (PF00084)
aten_s0011.g21	1.67131	Ras-related and estrogen-regulated growth inhibitor (Q96A58)	Ras family (PF00071)
aten_s0011.g23	-0.527995	Proton-coupled folate transporter (Q7ZWG6)	Major Facilitator Superfamily (PF07690)
aten_s0011.g24	-0.659022	Ras-related and estrogen-regulated growth inhibitor (Q96A58)	Ras family (PF00071)
aten_s0011.g26	-0.530612	Ras-related and estrogen-regulated growth inhibitor-like protein (Q6DGN0)	Ras family (PF00071)
aten_s0011.g34	0.19125	Elongator complex protein 2 (Q5EBD9)	WD domain, G-beta repeat (PF00400)
aten_s0011.g40	-0.420507	Retinoid-inducible serine carboxypeptidase (Q9HB40)	Serine carboxypeptidase (PF00450)
aten_s0011.g46	-1.37046	Organic cation transporter protein (Q9VCA2)	Sugar (and other) transporter (PF00083)
aten_s0011.g68	-0.354246	Sideroflexin-1 (A5A761)	Sideroflexins (PF03820)
aten_s0011.g69	-0.231112	4-hydroxyphenylpyruvate dioxygenase-like protein (Q96IR7)	Glyoxalase/Bleomycin resistance protein/Dioxygenase superfamily (PF00903)
aten_s0012.g104	-0.264538	Iron-sulfur cluster assembly enzyme ISCU, mitochondrial (Q9D7P6)	NifU-like N terminal domain (PF01592)
aten_s0012.g115	-0.181492	Uncharacterized protein C6orf118 (Q5T5N4)	Translin-associated factor X-interacting N-terminus (PF15739)
aten_s0012.g128	-0.895326	DnaJ homolog subfamily C member 28 (Q9NX36)	DnaJ domain (PF00226); DnaJ homologue, subfamily C, member 28, conserved domain (PF09350)
aten_s0012.g9	-0.12131	Lysine-specific histone demethylase 1A (O60341)	Flavin containing amine oxidoreductase (PF01593); SWIRM domain (PF04433)
aten_s0013.g132	0.326756	Actin, cytoplasmic (Q964E3)	Actin (PF00022)
aten_s0013.g167	0.167204	Small RNA degrading nuclease 5 (Q8L7M4)	Exonuclease (PF00929)
aten_s0013.g180	-0.131393	Alpha-L-fucosidase (C3YWU0)	Alpha-L-fucosidase (PF01120); Alpha-L-fucosidase C-terminal domain (PF16757)
aten_s0013.g196	0.197009	Fibrocystin-L (Q86WI1)	Cadherin domain (PF00028); IPT/TIG domain (PF01833); G8 domain (PF10162)
aten_s0013.g47	-0.12037	Ras-associating and dilute domain-containing protein (Q69Z89)	PDZ domain (PF00595); Ras association (RalGDS/AF-6) domain (PF00788); DIL domain (PF01843)
aten_s0013.g74	0.233656	Actin, cytoplasmic (P12716)	Actin (PF00022)
aten_s0013.g96	-0.250457	Coagulation factor V (Q28107)	F5/8 type C domain (PF00754)
aten_s0013.g97	-0.304766	Coagulation factor V (O88783)	F5/8 type C domain (PF00754)
aten_s0013.g98	-0.590224	Coagulation factor V (Q28107)	CUB domain (PF00431); F5/8 type C domain (PF00754); Galactose binding lectin domain (PF02140)
aten_s0014.g143	-0.144171	Dihydropyrimidinase (Q14117)	Amidohydrolase family (PF01979)
aten_s0014.g34	-0.180669	Solute carrier family 25 member 38 (Q6DE75)	Mitochondrial carrier protein (PF00153)
aten_s0014.g35	-0.451249	Haloacid dehalogenase-like hydrolase domain-containing protein At2g33255 (Q8RYE9)	Haloacid dehalogenase-like hydrolase (PF13419)
aten_s0014.g47	-0.215436	NADH dehydrogenase [ubiquinone] iron-sulfur protein 7, mitochondrial (P42026)	NADH ubiquinone oxidoreductase, 20 Kd subunit (PF01058)
aten_s0014.g60	-0.239891	Pre-mRNA-splicing factor 38B (Q6AXY7)	PRP38 family (PF03371)
aten_s0015.g139	-0.22309	NA	NA
aten_s0015.g152	-0.295418	DNA helicase INO80 (Q6ZPV2)	Helicase conserved C-terminal domain (PF00271)
aten_s0015.g153	0.351232	Glutathione-specific gamma-glutamylcyclotransferase 1 (Q8R3J5)	ChaC-like protein (PF04752)
aten_s0015.g168	-0.233338	NA	Interferon-induced 6-16 family (PF06140)
aten_s0015.g170	-0.120323	Bromodomain adjacent to zinc finger domain protein 1A (Q9NRL2)	Bromodomain (PF00439); PHD-finger (PF00628); DDT domain (PF02791); ATP-utilising chromatin assembly and remodelling N-terminal (PF10537); WSTF, HB1, Itc1p, MBD9 motif 1 (PF15612); Williams-Beuren syndrome DDT (WSD), D-TOX E motif (PF15613)
aten_s0015.g25	0.384443	Tumor necrosis factor ligand superfamily member 15 (Q5UBV8)	TNF(Tumour Necrosis Factor) family (PF00229)
aten_s0015.g42	-0.83773	Inactive tyrosine-protein kinase 7 (Q91048)	Immunoglobulin domain (PF00047); Protein tyrosine and serine/threonine kinase (PF07714); Immunoglobulin domain (PF13927)
aten_s0015.g57	0.221758	NA	NA
aten_s0015.g70	0.187343	Calcium/calmodulin-dependent protein kinase type II delta 1 chain (Q6DEH3)	Protein kinase domain (PF00069)
aten_s0015.g74	-0.261783	ATP-binding cassette sub-family B member 10, mitochondrial (Q9NRK6)	ABC transporter (PF00005); ABC transporter transmembrane region (PF00664)
aten_s0016.g131	-0.262177	Cyclin-L2 (Q9JJA7)	Cyclin, N-terminal domain (PF00134)
aten_s0016.g140	0.238349	Cationic amino acid transporter 2 (B3TP03)	Amino acid permease (PF13520); C-terminus of AA_permease (PF13906)
aten_s0017.g25	-0.226456	Putative ammonium transporter 3 (Q21565)	Ammonium Transporter Family (PF00909)
aten_s0017.g55	-0.126971	Eukaryotic translation initiation factor 4 gamma 1 (Q04637)	eIF4-gamma/eIF5/eIF2-epsilon (PF02020); MA3 domain (PF02847); MIF4G domain (PF02854)
aten_s0017.g96	0.107369	Calmodulin (Q95NR9)	EF-hand domain pair (PF13499)
aten_s0018.g17	-0.262426	Allatostatin-A receptor (Q8WPA2)	7 transmembrane receptor (rhodopsin family) (PF00001)
aten_s0018.g26	0.443009	NA	NA
aten_s0018.g29	-0.160688	Splicing factor, proline- and glutamine-rich (P23246)	RNA recognition motif. (a.k.a. RRM, RBD, or RNP domain) (PF00076); NOPS (NUC059) domain (PF08075)
aten_s0018.g64	0.698478	Zinc finger MYM-type protein 1 (Q5SVZ6)	Domain of unknown function (DUF4371) (PF14291)
aten_s0018.g93	-0.286869	NA	NA
aten_s0019.g27	0.280154	Putative ubiquitin thioesterase 232R (Q196X6)	OTU-like cysteine protease (PF02338)
aten_s0019.g34	-0.198107	DnaJ homolog subfamily C member 3 (Q13217)	DnaJ domain (PF00226); Tetratricopeptide repeat (PF13181); Tetratricopeptide repeat (PF13432); Tetratricopeptide repeat (PF14559)
aten_s0019.g5	-0.34118	Cytochrome c1, heme protein, mitochondrial (P00125)	Cytochrome C1 family (PF02167)
aten_s0020.g15	-0.142164	NA	Leucine Rich repeat (PF13516)
aten_s0021.g110	-0.819527	Integral membrane protein GPR155 (Q5R9A7)	Domain found in Dishevelled, Egl-10, and Pleckstrin (DEP) (PF00610); Membrane transport protein (PF03547)
aten_s0021.g163	-0.506364	CDGSH iron-sulfur domain-containing protein 3, mitochondrial (P0C7P0)	Iron-binding zinc finger CDGSH type (PF09360)
aten_s0021.g32	-1.13278	Pyridoxine-5'-phosphate oxidase (Q91XF0)	Pyridoxamine 5'-phosphate oxidase (PF01243); Pyridoxine 5'-phosphate oxidase C-terminal dimerisation region (PF10590)
aten_s0021.g40	-1.28687	NA	NA
aten_s0021.g50	-0.253391	Sorting nexin-3 (Q5U211)	PX domain (PF00787)
aten_s0021.g51	0.466197	Sorting nexin-10A (F1Q506)	PX domain (PF00787)
aten_s0021.g52	0.248327	NA	NA
aten_s0021.g57	-0.347847	Peptide methionine sulfoxide reductase MsrB (Q4ZQC6)	SelR domain (PF01641)
aten_s0022.g22	0.175439	Ephrin-B1 (P98172)	Ephrin (PF00812)
aten_s0022.g44	-0.276704	Ferrochelatase, mitochondrial (O57478)	Ferrochelatase (PF00762)
aten_s0022.g51	0.419261	NA	NA
aten_s0022.g88	-0.167013	F-box/WD repeat-containing protein 7 (Q969H0)	WD domain, G-beta repeat (PF00400); F-box-like (PF12937)
aten_s0022.g90	-0.135707	NA	NA
aten_s0023.g100	-0.11316	Importin subunit alpha-3 (O35343)	Armadillo/beta-catenin-like repeat (PF00514); Importin beta binding domain (PF01749); Atypical Arm repeat (PF16186)
aten_s0023.g21	-0.144985	Signal transducing adapter molecule 1 (P70297)	SH3 domain (PF00018); VHS domain (PF00790); Ubiquitin interaction motif (PF02809)
aten_s0023.g35	-0.723161	Succinate dehydrogenase [ubiquinone] flavoprotein subunit, mitochondrial (Q7ZVF3)	FAD binding domain (PF00890); Fumarate reductase flavoprotein C-term (PF02910)
aten_s0024.g108	0.775335	ZP domain-containing protein (G8HTB6)	Zona pellucida-like domain (PF00100); Complement Clr-like EGF-like (PF12662); Coagulation Factor Xa inhibitory site (PF14670)
aten_s0024.g24	0.249769	Transcription factor E2F7 (Q96AV8)	E2F/DP family winged-helix DNA-binding domain (PF02319)
aten_s0024.g39	-0.329193	NA	NA
aten_s0024.g87	-0.257021	NA	NA
aten_s0024.g96	-0.341855	Cysteine dioxygenase type 1 (Q6NWZ9)	Cysteine dioxygenase type I (PF05995)
aten_s0025.g25	-0.130118	Linear gramicidin synthase subunit D (Q70LM4)	short chain dehydrogenase (PF00106); AMP-binding enzyme (PF00501); Phosphopantetheine attachment site (PF00550); Male sterility protein (PF07993); AMP-binding enzyme C-terminal domain (PF13193)
aten_s0025.g83	-0.304276	Solute carrier family 25 member 36 (Q96CQ1)	Mitochondrial carrier protein (PF00153)
aten_s0026.g134	0.298466	NA	NA
aten_s0026.g138	-0.196549	DAZ-associated protein 1 (Q98SJ2)	RNA recognition motif. (a.k.a. RRM, RBD, or RNP domain) (PF00076)
aten_s0026.g142	0.133063	Nuclear pore membrane glycoprotein 210-like (Q5VU65)	Bacterial Ig-like domain (group 2) (PF02368)
aten_s0026.g19	-0.295067	ATP-binding cassette sub-family B member 8, mitochondrial (Q56A55)	ABC transporter (PF00005); ABC transporter transmembrane region (PF00664)
aten_s0026.g26	-0.455101	NA	NA
aten_s0026.g58	-0.247581	Caspase-7 (P55214)	Caspase domain (PF00656)
aten_s0026.g61	0.120297	Caspase-3 (Q60431)	Caspase domain (PF00656)
aten_s0027.g11	0.154156	NA	Calcium homeostasis modulator (PF14798)
aten_s0027.g3	0.236164	Transcription factor Sox-14 (Q32PP9)	HMG (high mobility group) box (PF00505)
aten_s0027.g46	-0.496599	Protoporphyrinogen oxidase (P50336)	Flavin containing amine oxidoreductase (PF01593)
aten_s0027.g5	-0.460106	NA	NA
aten_s0027.g59	0.228647	Transcription factor SOX-2 (P48430)	HMG (high mobility group) box (PF00505); SOX transcription factor (PF12336)
aten_s0027.g8	0.182438	NA	NA
aten_s0027.g88	0.167933	Collagen alpha-2(IV) chain (P27393)	von Willebrand factor type A domain (PF00092); Collagen triple helix repeat (20 copies) (PF01391); C-terminal tandem repeated domain in type 4 procollagen (PF01413)
aten_s0027.g99	-0.13418	U2 snRNP-associated SURP motif-containing protein (O15042)	RNA recognition motif. (a.k.a. RRM, RBD, or RNP domain) (PF00076); Surp module (PF01805); CID domain (PF04818); cwf21 domain (PF08312)
aten_s0028.g10	-0.110699	NA	NA
aten_s0028.g102	0.162064	Kinetochore scaffold 1 (Q8NG31)	Spc7 kinetochore protein (PF08317)
aten_s0028.g107	-0.244954	NA	NA
aten_s0028.g119	0.444153	Nidogen-2 (B5DFC9)	Leucine rich repeat (PF13855)
aten_s0028.g120	0.707202	Egl nine homolog 1 (Fragment) (P59722)	MYND finger (PF01753); 2OG-Fe(II) oxygenase superfamily (PF13640)
aten_s0028.g123	0.520219	Hypoxia-inducible factor 1-alpha (Q16665)	PAS fold (PF00989); HIF-1 alpha C terminal transactivation domain (PF08778); PAS domain (PF14598)
aten_s0028.g141	0.132394	Carbamoyl-phosphate synthase [ammonia], mitochondrial (Q8C196)	Glutamine amidotransferase class-I (PF00117); Carbamoyl-phosphate synthase small chain, CPSase domain (PF00988); MGS-like domain (PF02142); Carbamoyl-phosphate synthase L chain, ATP binding domain (PF02786)
aten_s0028.g15	-0.499076	Ficolin-1 (O00602)	Fibrinogen beta and gamma chains, C-terminal globular domain (PF00147); Ephrin (PF00812)
aten_s0028.g162	0.153573	Nuclear pore complex protein Nup160 (Q9Z0W3)	Nucleoporin Nup120/160 (PF11715)
aten_s0028.g18	0.274406	NA	NA
aten_s0028.g28	0.10785	Cathepsin L (Q26636)	Papain family cysteine protease (PF00112); Cathepsin propeptide inhibitor domain (I29) (PF08246)
aten_s0028.g29	0.172003	Tensin-1 (Q9GLM4)	SH2 domain (PF00017); Phosphotyrosine-binding domain (PF08416)
aten_s0028.g44	-0.214142	UDP-glucuronosyltransferase 2C1 (Fragment) (P36514)	UDP-glucoronosyl and UDP-glucosyl transferase (PF00201)
aten_s0028.g7	0.361954	SPARC-related modular calcium-binding protein 1 (Q9H4F8)	Thyroglobulin type-1 repeat (PF00086); Kazal-type serine protease inhibitor domain (PF07648); Secreted protein acidic and rich in cysteine Ca binding region (PF10591)
aten_s0028.g77	-0.175478	Molybdenum cofactor biosynthesis protein 1 (Q5RKZ7)	Radical SAM superfamily (PF04055); Molybdenum Cofactor Synthesis C (PF06463); 4Fe-4S single cluster domain (PF13353)
aten_s0028.g8	0.28313	Thyrotroph embryonic factor (Q9JLC6)	Basic region leucine zipper (PF07716)
aten_s0028.g92	-0.147215	YLP motif-containing protein 1 (P0CB49)	AAA domain (PF13671)
aten_s0028.g95	-0.140882	NA	EF hand (PF13202)
aten_s0029.g108	-0.179636	EF-hand calcium-binding domain-containing protein 10 (Q9D581)	Family of unknown function (DUF5582) (PF17819)
aten_s0029.g110	-0.116673	OTU domain-containing protein 4 (B2RRE7)	OTU-like cysteine protease (PF02338)
aten_s0029.g116	0.229231	High mobility group-T protein (P07746)	HMG (high mobility group) box (PF00505)
aten_s0029.g123	-0.243702	Roundabout homolog 2 (Q7TPD3)	Fibronectin type III domain (PF00041)
aten_s0029.g130	-0.321202	Putative ammonium transporter 3 (Q21565)	Ammonium Transporter Family (PF00909)
aten_s0029.g162	1.02957	NA	NA
aten_s0029.g168	-0.639718	NA	NA
aten_s0029.g180	-0.338988	Solute carrier family 22 member 5 (O76082)	Sugar (and other) transporter (PF00083)
aten_s0029.g63	-0.199835	Kinase D-interacting substrate of 220 kDa (Q7T163)	KAP family P-loop domain (PF07693); Ankyrin repeats (3 copies) (PF12796)
aten_s0029.g64	-0.205663	Cyclic nucleotide-binding domain-containing protein 2 (Q96M20)	Cyclic nucleotide-binding domain (PF00027)
aten_s0029.g76	-0.233084	Blastula protease 10 (P42674)	Fibronectin type II domain (PF00040); Astacin (Peptidase family M12A) (PF01400); ShK domain-like (PF01549)
aten_s0029.g88	-0.302948	NADP-specific glutamate dehydrogenase (P43793)	Glutamate/Leucine/Phenylalanine/Valine dehydrogenase (PF00208); Glu/Leu/Phe/Val dehydrogenase, dimerisation domain (PF02812)
aten_s0030.g132	0.145254	Adhesion G protein-coupled receptor B3 (Q80ZF8)	7 transmembrane receptor (Secretin family) (PF00002); Sushi repeat (SCR repeat) (PF00084); F5/8 type C domain (PF00754); GPCR proteolysis site, GPS, motif (PF01825); Calcium-binding EGF domain (PF07645); Immunoglobulin I-set domain (PF07679); EGF domain (PF12947); Leucine rich repeat (PF13855); Immunoglobulin domain (PF13927); GPCR-Autoproteolysis INducing (GAIN) domain (PF16489)
aten_s0030.g24	0.353898	BRCA1-associated RING domain protein 1 (O70445)	Ankyrin repeats (3 copies) (PF12796); zf-RING of BARD1-type protein (PF14835); BRCT domain, a BRCA1 C-terminus domain (PF16589)
aten_s0030.g34	0.148172	116 kDa U5 small nuclear ribonucleoprotein component (Q5F3X4)	Elongation factor Tu GTP binding domain (PF00009); Elongation factor G C-terminus (PF00679); Elongation factor G, domain IV (PF03764); Elongation Factor G, domain III (PF14492); 116 kDa U5 small nuclear ribonucleoprotein component N-terminus (PF16004)
aten_s0030.g56	0.274176	Sterile alpha motif domain-containing protein 9-like (Q69Z37)	NA
aten_s0030.g59	0.255589	Schlafen-like protein 1 (Q6AXX1)	Putative DNA-binding domain (PF04326)
aten_s0030.g67	-0.124844	Partitioning defective 3 homolog (Q8TEW0)	PDZ domain (PF00595); N-terminal of Par3 and HAL proteins (PF12053)
aten_s0030.g74	-0.591883	BTB/POZ domain-containing protein 6 (Q0V9W6)	BTB/POZ domain (PF00651); BTB And C-terminal Kelch (PF07707); PHR domain (PF08005)
aten_s0030.g78	0.322108	Universal stress protein Slr1101 (P72745)	Universal stress protein family (PF00582)
aten_s0031.g94	0.233367	Probable gluconokinase (Q54PI5)	Shikimate kinase (PF01202)
aten_s0032.g47	0.362952	NA	Zinc knuckle (PF00098); Protein of unknown function (DUF1759) (PF03564); Pao retrotransposon peptidase (PF05380); Putative peptidase (DUF1758) (PF05585); Integrase zinc binding domain (PF17921)
aten_s0033.g117	-0.38153	NA	NA
aten_s0033.g33	-0.201715	Ankyrin repeat and EF-hand domain-containing protein 1 (Q9D2J7)	Ankyrin repeat (PF00023); Ankyrin repeats (3 copies) (PF12796)
aten_s0033.g53	-0.215495	NA	Lecithin retinol acyltransferase (PF04970)
aten_s0033.g67	-0.220286	Folylpolyglutamate synthase, mitochondrial (Q924L9)	NA
aten_s0033.g70	-1.30626	Cryptochrome-1 (Q16526)	DNA photolyase (PF00875); FAD binding domain of DNA photolyase (PF03441)
aten_s0034.g109	0.196357	DNA excision repair protein ERCC-6-like (A6QQR4)	SNF2-related domain (PF00176); Helicase conserved C-terminal domain (PF00271)
aten_s0034.g128	-1.00257	LON peptidase N-terminal domain and RING finger protein 3 (Q9D4H7)	ATP-dependent protease La (LON) substrate-binding domain (PF02190); RING-type zinc-finger (PF13445); Zinc finger, C3HC4 type (RING finger) (PF13923)
aten_s0034.g175	-0.106384	Calcium-transporting ATPase sarcoplasmic/endoplasmic reticulum type (Q7PPA5)	Cation transporting ATPase, C-terminus (PF00689); haloacid dehalogenase-like hydrolase (PF00702)
aten_s0034.g24	-0.284199	Sushi, von Willebrand factor type A, EGF and pentraxin domain-containing protein 1 (Q4LDE5)	Concanavalin A-like lectin/glucanases superfamily (PF13385)
aten_s0034.g33	-1.36048	Monocarboxylate transporter 9 (Q7TM99)	Major Facilitator Superfamily (PF07690)
aten_s0034.g64	-0.121744	Cryptochrome-1 (Q6ZZY0)	DNA photolyase (PF00875); FAD binding domain of DNA photolyase (PF03441)
aten_s0034.g65	-0.211432	NA	NA
aten_s0034.g66	0.738291	Cryptochrome-1 (Q16526)	DNA photolyase (PF00875); FAD binding domain of DNA photolyase (PF03441)
aten_s0034.g84	-0.29578	NA	NA
aten_s0034.g93	-0.175289	Ethanolamine-phosphate cytidylyltransferase (O88637)	Cytidylyltransferase-like (PF01467)
aten_s0035.g10	1.60078	Delta-like protein 4 (Q9NR61)	NA
aten_s0035.g106	0.107371	CD109 antigen (Q6YHK3)	Alpha-2-macroglobulin family (PF00207); MG2 domain (PF01835); A-macroglobulin receptor binding domain (PF07677); A-macroglobulin TED domain (PF07678); Alpha-2-macroglobulin bait region domain (PF07703); Macroglobulin domain MG4 (PF17789); Macroglobulin domain MG3 (PF17791)
aten_s0035.g139	-0.205907	Protein ABHD4 (Q8VD66)	alpha/beta hydrolase fold (PF00561)
aten_s0035.g143	0.232803	TBC1 domain family member 31 (Q6DDI6)	Rab-GTPase-TBC domain (PF00566)
aten_s0035.g45	-0.323442	Olfactory receptor 1A1 (Q9TU92)	7 transmembrane receptor (rhodopsin family) (PF00001)
aten_s0035.g6	-0.201408	NA	NA
aten_s0035.g9	1.9055	Delta-like protein 4 (D3ZHH1)	Hint domain (PF13403)
aten_s0036.g106	1.05161	Homeobox protein B-H1 (Q24255)	Homeodomain (PF00046)
aten_s0036.g22	-0.157358	Piwi-like protein 1 (Q9JMB7)	PAZ domain (PF02170); Piwi domain (PF02171)
aten_s0036.g64	-0.671284	Peroxidasin (A4IGL7)	Animal haem peroxidase (PF03098)
aten_s0036.g72	0.141048	Pantothenate kinase 4 (Q4R4U1)	Damage-control phosphatase ARMT1-like domain (PF01937); Fumble (PF03630)
aten_s0036.g89	-0.206102	Synaptic vesicle membrane protein VAT-1 homolog (Q8JFV8)	Zinc-binding dehydrogenase (PF00107); Alcohol dehydrogenase GroES-like domain (PF08240)
aten_s0037.g63	0.378632	Glycine betaine transporter (Q6F754)	BCCT, betaine/carnitine/choline family transporter (PF02028); PLAC8 family (PF04749)
aten_s0038.g27	0.164473	Transcription factor COE3 (Q9H4W6)	IPT/TIG domain (PF01833); Transcription factor COE1 DNA-binding domain (PF16422); Transcription factor COE1 helix-loop-helix domain (PF16423)
aten_s0038.g43	-0.111829	Cathepsin Z (Q9UBR2)	Papain family cysteine protease (PF00112)
aten_s0038.g57	0.256216	Short transient receptor potential channel 7 (Q9HCX4)	NA
aten_s0039.g14	0.16399	Programmed cell death protein 4 (Q98TX3)	MA3 domain (PF02847)
aten_s0039.g28	-0.603647	NA	NA
aten_s0039.g52	-0.250889	NA	Integrase zinc binding domain (PF17921)
aten_s0039.g66	0.216974	NA	NA
aten_s0039.g71	0.434603	Zinc finger protein 503 (Q6UFS5)	NA
aten_s0039.g98	-0.468337	NA	Aspartyl protease (PF13650); Family of unknown function (DUF5641) (PF18701)
aten_s0040.g108	-0.105085	Metabotropic glutamate receptor 2 (Q14BI2)	Receptor family ligand binding region (PF01094)
aten_s0040.g19	-0.300386	NA	NA
aten_s0040.g29	0.131311	Influenza virus NS1A-binding protein homolog (Q920Q8)	BTB/POZ domain (PF00651); Kelch motif (PF01344); BTB And C-terminal Kelch (PF07707)
aten_s0040.g48	-0.355508	Calumenin-A (B5X186)	EF hand (PF13202); EF-hand domain pair (PF13499)
aten_s0040.g60	-0.12409	Calcium-binding mitochondrial carrier protein SCaMC-2 (Q5XH95)	Mitochondrial carrier protein (PF00153); EF-hand domain pair (PF13499)
aten_s0040.g87	-0.598354	Ultraviolet-B receptor UVR8 (Q9FN03)	Ras family (PF00071); Regulator of chromosome condensation (RCC1) repeat (PF00415); Regulator of chromosome condensation (RCC1) repeat (PF13540)
aten_s0040.g96	-0.157098	Uncharacterized protein y4mH (P55567)	Amidohydrolase (PF04909)
aten_s0041.g43	0.379964	Forkhead box protein A4-B (P33206)	Forkhead domain (PF00250)
aten_s0041.g50	-0.321674	AT-rich interactive domain-containing protein 3C (A6PWV5)	NA
aten_s0041.g55	-0.145554	Zinc finger RNA-binding protein (Q5REX3)	DZF domain (PF07528); Zinc-finger of C2H2 type (PF12874)
aten_s0042.g11	0.409035	Sulfide:quinone oxidoreductase, mitochondrial (Q9Y6N5)	Pyridine nucleotide-disulphide oxidoreductase (PF07992)
aten_s0042.g26	4.21887	Solute carrier family 26 member 6 (Q8CIW6)	Sulfate permease family (PF00916); STAS domain (PF01740)
aten_s0042.g30	-0.30101	GDP-L-fucose synthase (Q5RBE5)	NAD dependent epimerase/dehydratase family (PF01370)
aten_s0042.g32	-0.643805	Dehydrogenase/reductase SDR family member 12 (A0PJE2)	short chain dehydrogenase (PF00106)
aten_s0042.g45	1.55513	Hairy/enhancer-of-split related with YRPW motif protein (Q7KM13)	Helix-loop-helix DNA-binding domain (PF00010); Hairy Orange (PF07527)
aten_s0042.g64	0.175013	Centromere protein F (P49454)	NA
aten_s0042.g82	-0.385224	NA	NA
aten_s0042.g88	-0.179925	Heat shock 70 kDa protein 12A (O43301)	NA
aten_s0043.g48	-0.210948	Acid phosphatase type 7 (A5D6U8)	Calcineurin-like phosphoesterase (PF00149); Iron/zinc purple acid phosphatase-like protein C (PF14008); Purple acid Phosphatase, N-terminal domain (PF16656)
aten_s0043.g5	-0.861711	All-trans-retinyl ester 13-cis isomerohydrolase (A9C3R9)	Retinal pigment epithelial membrane protein (PF03055)
aten_s0043.g51	-0.166878	NA	NA
aten_s0043.g70	0.162107	Calpain-9 (O35920)	Calpain family cysteine protease (PF00648); Calpain large subunit, domain III (PF01067)
aten_s0043.g95	-0.274961	Clustered mitochondria protein homolog (O75153)	Clustered mitochondria (PF13236); Mitochondrial function, CLU-N-term (PF15044)
aten_s0044.g1	0.225446	Doublesex- and mab-3-related transcription factor A2 (Q2I327)	DMRTA motif (PF03474)
aten_s0044.g104	-0.304927	Atypical kinase COQ8B, mitochondrial (A3QJU3)	ABC1 atypical kinase-like domain (PF03109)
aten_s0044.g129	-0.293623	Histamine H2 receptor (P97292)	7 transmembrane receptor (rhodopsin family) (PF00001)
aten_s0044.g23	0.816835	Probable RNA-directed DNA polymerase from transposon X-element (Q9NBX4)	Reverse transcriptase (RNA-dependent DNA polymerase) (PF00078); CRT-like, chloroquine-resistance transporter-like (PF08627); Endonuclease-reverse transcriptase (PF14529)
aten_s0044.g48	0.170732	Zinc finger protein 358 (Q9NW07)	Zinc finger, C2H2 type (PF00096)
aten_s0044.g79	0.24733	Monocarboxylate transporter 12 (Q6GM59)	Major Facilitator Superfamily (PF07690)
aten_s0044.g80	0.338382	Monocarboxylate transporter 10 (A1L1W9)	Major Facilitator Superfamily (PF07690)
aten_s0044.g95	0.352064	Anaphase-promoting complex subunit 1 (Q9H1A4)	Anaphase-promoting complex subunit 1 WD40 beta-propeller domain (PF12859); Anaphase-promoting complex sub unit 1 C-terminal domain (PF18122); Anaphase-promoting complex subunit 1 N-terminal (PF19521); Anaphase-promoting complex subunit 1 middle domain (PF20518)
aten_s0045.g16	1.15343	Phosphatidylserine decarboxylase proenzyme 3 (A4GNA8)	Phosphatidylserine decarboxylase (PF02666); Phophatidylserine decarboxylase (PF12588)
aten_s0045.g42	0.242906	DNA polymerase alpha subunit B (P33611)	DNA polymerase alpha/epsilon subunit B (PF04042); DNA polymerase alpha subunit B N-terminal (PF08418)
aten_s0046.g22	-0.148742	Potassium voltage-gated channel subfamily G member 2 (O73606)	Ion channel (PF07885)
aten_s0046.g24	0.360761	Cytoplasmic aconitate hydratase (P21399)	Aconitase family (aconitate hydratase) (PF00330); Aconitase C-terminal domain (PF00694)
aten_s0046.g32	0.120643	NA	NA
aten_s0046.g33	0.143355	Aryl hydrocarbon receptor (Q95LD9)	Helix-loop-helix DNA-binding domain (PF00010); PAS fold (PF00989)
aten_s0046.g49	-0.142803	Synaptotagmin-C (P24507)	C2 domain (PF00168)
aten_s0046.g67	-0.700263	Cryptochrome-1 (Q8QG61)	DNA photolyase (PF00875); FAD binding domain of DNA photolyase (PF03441)
aten_s0047.g105	0.566811	Melanotransferrin (P08582)	Transferrin (PF00405)
aten_s0047.g133	0.814137	Gastric triacylglycerol lipase (P07098)	Partial alpha/beta-hydrolase lipase region (PF04083)
aten_s0047.g15	-0.12141	Metal-response element-binding transcription factor 2 (Q02395)	MYND finger (PF01753)
aten_s0047.g59	0.299441	DBH-like monooxygenase protein 1 homolog (Q5TZ24)	DOMON domain (PF03351)
aten_s0048.g105	-0.146825	Peptide methionine sulfoxide reductase (P08761)	Peptide methionine sulfoxide reductase (PF01625)
aten_s0048.g109	-0.114959	Maestro heat-like repeat-containing protein family member 1 (Q8NDA8)	NA
aten_s0048.g112	-0.160109	Cytochrome b5 (P00172)	Cytochrome b5-like Heme/Steroid binding domain (PF00173)
aten_s0048.g114	-0.147173	Cysteine desulfurase, mitochondrial (Q5RDE7)	Aminotransferase class-V (PF00266)
aten_s0048.g117	0.243106	Doublecortin domain-containing protein 2 (Q5DU00)	Doublecortin (PF03607)
aten_s0048.g123	-0.46892	Melanopsin (Q5XXP2)	7 transmembrane receptor (rhodopsin family) (PF00001)
aten_s0048.g27	-0.283557	Riboflavin transporter 2 (B5X4H8)	Protein of unknown function (DUF1011) (PF06237)
aten_s0048.g40	-0.250786	Chromodomain Y-like protein 2 (Q9D5D8)	Enoyl-CoA hydratase/isomerase (PF00378); Chromo (CHRromatin Organisation MOdifier) domain (PF00385)
aten_s0048.g50	0.191951	Phosphoethanolamine N-methyltransferase (Q9M571)	Methyltransferase domain (PF08241); Methyltransferase domain (PF13847)
aten_s0048.g77	-0.203921	RNA-binding protein 28 (Q9NW13)	RNA recognition motif. (a.k.a. RRM, RBD, or RNP domain) (PF00076)
aten_s0048.g83	-0.434341	Riboflavin transporter 2 (B5X4H8)	Protein of unknown function (DUF1011) (PF06237)
aten_s0049.g101	0.159662	Membrane-bound O-acyltransferase domain-containing protein 2 (Q3T1J2)	MBOAT, membrane-bound O-acyltransferase family (PF03062)
aten_s0049.g110	-0.146498	Exostosin-1a (Q5IGR8)	Exostosin family (PF03016); Glycosyl transferase family 64 domain (PF09258)
aten_s0049.g151	-0.193315	Protein disulfide-isomerase A6 (Q63081)	Thioredoxin (PF00085)
aten_s0049.g174	-0.125502	Transcription factor NF-E2 45 kDa subunit (Q6AYT2)	bZIP Maf transcription factor (PF03131)
aten_s0049.g25	-0.172634	Tribbles homolog 2 (Q92519)	Protein kinase domain (PF00069)
aten_s0049.g66	-0.120372	Maintenance of telomere capping protein 6 (C5MA32)	Phosphatidylinositol-specific phospholipase C, X domain (PF00388)
aten_s0049.g78	0.168763	Gamma-tubulin complex component 5 (Q8BKN5)	Gamma tubulin complex component C-terminal (PF04130); Gamma tubulin complex component N-terminal (PF17681)
aten_s0049.g92	-0.287095	E3 ubiquitin-protein ligase SHPRH (Q149N8)	Helicase conserved C-terminal domain (PF00271)
aten_s0049.g93	-0.146834	Splicing factor 1 (Q15637)	KH domain (PF00013); Zinc knuckle (PF00098); Splicing factor 1 helix-hairpin domain (PF16275)
aten_s0049.g95	0.2017	Disks large homolog 5 (Q8TDM6)	PDZ domain (PF00595); Guanylate kinase (PF00625); Variant SH3 domain (PF07653); PDZ domain (PF17820)
aten_s0050.g68	0.829128	Granulins (P28799)	Granulin (PF00396)
aten_s0051.g23	-0.319525	Mitogen-activated protein kinase 6 (Q61532)	Protein kinase domain (PF00069)
aten_s0051.g30	0.388657	NA	NA
aten_s0051.g4	0.149166	Chloride channel protein D (Q1ZXJ0)	CBS domain (PF00571); Voltage gated chloride channel (PF00654)
aten_s0051.g42	0.347949	Krueppel-like factor 13 (Q9Y2Y9)	Zinc finger, C2H2 type (PF00096)
aten_s0051.g50	0.171868	Retinal homeobox protein Rx2 (Q9PVX0)	Homeodomain (PF00046); OAR motif (PF03826)
aten_s0052.g134	-0.305989	Coadhesin (Fragment) (B3EWZ3)	Fibronectin type III domain (PF00041); Thrombospondin type 1 domain (PF00090); Ion channel (PF07885); Concanavalin A-like lectin/glucanases superfamily (PF13385)
aten_s0052.g143	0.154089	Prolyl 4-hydroxylase subunit alpha-2 (O15460)	Prolyl 4-Hydroxylase alpha-subunit, N-terminal region (PF08336); 2OG-Fe(II) oxygenase superfamily (PF13640)
aten_s0052.g32	-0.283561	NA	Domain of unknown function (DUF4619) (PF15398)
aten_s0052.g34	0.236712	Serum response factor (P23790)	SRF-type transcription factor (DNA-binding and dimerisation domain) (PF00319)
aten_s0052.g37	0.154937	Nuclear factor NF-kappa-B p105 subunit (Q04861)	Ankyrin repeats (3 copies) (PF12796)
aten_s0052.g61	0.210429	Mucin-like protein (Fragment) (B3EWY9)	von Willebrand factor type D domain (PF00094); CUB domain (PF00431); Nidogen-like (PF06119); Calcium-binding EGF domain (PF07645); Coagulation Factor Xa inhibitory site (PF14670)
aten_s0052.g91	0.223027	Acid trehalase-like protein 1 (Q32M88)	Glycosyl hydrolase family 65 central catalytic domain (PF03632)
aten_s0053.g121	-0.334269	RNA-binding protein with serine-rich domain 1-A (Q5XG24)	RNA recognition motif. (a.k.a. RRM, RBD, or RNP domain) (PF00076)
aten_s0053.g74	-0.343848	Meiosis expressed gene 1 protein homolog (A7SMR0)	Meiosis-expressed (PF15163)
aten_s0053.g88	0.154478	Scm-like with four MBT domains protein 1 (Q9JMD2)	SAM domain (Sterile alpha motif) (PF00536); mbt repeat (PF02820); SLED domain (PF12140)
aten_s0053.g90	-0.152987	NADP-specific glutamate dehydrogenase (P43793)	Glutamate/Leucine/Phenylalanine/Valine dehydrogenase (PF00208); Glu/Leu/Phe/Val dehydrogenase, dimerisation domain (PF02812)
aten_s0055.g101	-0.293877	Kynurenine 3-monooxygenase (O15229)	FAD binding domain (PF01494)
aten_s0055.g135	-0.145514	Coiled-coil domain-containing protein 97 (Q9DBT3)	Coiled-coil domain containing protein 97-like, C-terminal (PF09747)
aten_s0055.g31	-0.158319	Acyl-CoA dehydrogenase family member 11 (B3DMA2)	Acyl-CoA dehydrogenase, C-terminal domain (PF00441); Phosphotransferase enzyme family (PF01636); Acyl-CoA dehydrogenase, middle domain (PF02770); Acyl-CoA dehydrogenase, N-terminal domain (PF02771)
aten_s0055.g53	-0.126326	Methylmalonate-semialdehyde dehydrogenase [acylating], mitochondrial (Q02253)	Aldehyde dehydrogenase family (PF00171)
aten_s0055.g97	-0.298674	Protein phosphatase 1 regulatory subunit 27 (Q86WC6)	Ankyrin repeats (many copies) (PF13637)
aten_s0055.g98	-0.185943	Ankyrin repeat domain-containing protein 49 (Q5EA33)	Ankyrin repeats (3 copies) (PF12796)
aten_s0056.g58	-0.167319	Uncharacterized protein C12orf56 homolog (Q8CCC3)	Protein of unknown function (DUF4551) (PF15087)
aten_s0056.g59	-0.339828	Thioredoxin reductase 3 (Q99MD6)	Glutaredoxin (PF00462); Pyridine nucleotide-disulphide oxidoreductase, dimerisation domain (PF02852); Pyridine nucleotide-disulphide oxidoreductase (PF07992)
aten_s0056.g6	0.118125	A disintegrin and metalloproteinase with thrombospondin motifs 6 (Q9UKP5)	Thrombospondin type 1 domain (PF00090); Reprolysin (M12B) family zinc metalloprotease (PF01421); Reprolysin family propeptide (PF01562); ADAM-TS Spacer 1 (PF05986); ADAMTS cysteine-rich domain 2 (PF17771); Thrombospondin type 1 domain (PF19030); ADAMTS cysteine-rich domain (PF19236)
aten_s0058.g120	-0.163213	Nucleolar RNA helicase 2 (Q9NR30)	DEAD/DEAH box helicase (PF00270); Helicase conserved C-terminal domain (PF00271); GUCT (NUC152) domain (PF08152)
aten_s0058.g2	-0.183438	Probable peptidyl-tRNA hydrolase 2 (O76387)	Peptidyl-tRNA hydrolase PTH2 (PF01981)
aten_s0058.g5	0.208328	NA	Zinc finger, C3HC4 type (RING finger) (PF13920)
aten_s0058.g54	0.328247	Vesicular inhibitory amino acid transporter (Q6DIV6)	Transmembrane amino acid transporter protein (PF01490)
aten_s0058.g65	-0.415489	Mitochondrial adenine nucleotide transporter ADNT1 (O04619)	Mitochondrial carrier protein (PF00153)
aten_s0058.g74	-0.101797	Protein tyrosine phosphatase type IVA 1 (Q5R7J8)	Protein-tyrosine phosphatase (PF00102)
aten_s0059.g34	-0.28515	Glycine receptor subunit alphaZ1 (O93430)	Neurotransmitter-gated ion-channel ligand binding domain (PF02931); Neurotransmitter-gated ion-channel transmembrane region (PF02932)
aten_s0059.g50	-0.512589	Flavin reductase (NADPH) (Q923D2)	NAD(P)H-binding (PF13460)
aten_s0059.g84	-0.141929	Serine/threonine-protein kinase LATS1 (Q8BYR2)	Protein kinase domain (PF00069)
aten_s0059.g86	-0.168586	Uncharacterized protein KIAA0895-like (Q810A5)	Domain of unknown function (DUF1704) (PF08014)
aten_s0059.g9	-1.32741	NA	NA
aten_s0060.g17	-0.585844	Ephrin type-A receptor 4 (Q07496)	Fibronectin type III domain (PF00041); Ephrin receptor ligand binding domain (PF01404); Protein tyrosine and serine/threonine kinase (PF07714)
aten_s0060.g37	-0.330681	Prostamide/prostaglandin F synthase (Q28IJ3)	NA
aten_s0060.g79	-0.37797	Collagen alpha-2(I) chain (P02466)	Collagen triple helix repeat (20 copies) (PF01391); Fibrillar collagen C-terminal domain (PF01410)
aten_s0062.g109	-0.274547	NADH dehydrogenase [ubiquinone] iron-sulfur protein 2, mitochondrial (Q641Y2)	Respiratory-chain NADH dehydrogenase, 49 Kd subunit (PF00346)
aten_s0062.g110	-0.292383	NA	NA
aten_s0062.g44	-0.32491	Retrovirus-related Pol polyprotein from transposon 17.6 (P04323)	Reverse transcriptase (RNA-dependent DNA polymerase) (PF00078); Zinc knuckle (PF00098); PNMA (PF14893); RNase H-like domain found in reverse transcriptase (PF17919)
aten_s0063.g10	-0.10469	Clathrin interactor 1 (Q14677)	ENTH domain (PF01417)
aten_s0063.g26	-0.256804	Major facilitator superfamily domain-containing protein 10 (Q0P5M9)	Major Facilitator Superfamily (PF07690)
aten_s0063.g59	0.198751	NA	NA
aten_s0063.g60	-2.56086	NA	Domain of unknown function (DUF4606) (PF15379)
aten_s0063.g61	-1.30229	Hepatic leukemia factor (Q16534)	Basic region leucine zipper (PF07716)
aten_s0063.g72	-0.260761	Histone H2A (P35061)	Core histone H2A/H2B/H3/H4 (PF00125); C-terminus of histone H2A (PF16211)
aten_s0063.g89	-0.327043	Orexin receptor type 1 (Q0GBZ5)	7 transmembrane receptor (rhodopsin family) (PF00001)
aten_s0064.g21	0.16306	Sclerostin domain-containing protein 1 (Q6VYA3)	NA
aten_s0064.g50	0.408954	NA	NA
aten_s0065.g107	2.52994	NA	NA
aten_s0065.g72	-0.257974	Ras-related protein Rab-38 (P57729)	Ras of Complex, Roc, domain of DAPkinase (PF08477)
aten_s0065.g96	-0.192271	Alanine aminotransferase 2 (Q8BGT5)	Aminotransferase class I and II (PF00155)
aten_s0067.g104	0.174955	Sterol 26-hydroxylase, mitochondrial (P17178)	Cytochrome P450 (PF00067)
aten_s0067.g109	-0.20753	Aspartate aminotransferase, cytoplasmic (P00504)	Aminotransferase class I and II (PF00155)
aten_s0067.g113	0.163838	NA	NA
aten_s0067.g118	-0.253711	Fructose-1-phosphate phosphatase YqaB (P77475)	haloacid dehalogenase-like hydrolase (PF00702)
aten_s0067.g155	0.143128	BTB/POZ domain-containing protein 16 (Q95J53)	NA
aten_s0067.g176	-0.17358	Lysyl oxidase homolog 2 (Q08B63)	Fibronectin type II domain (PF00040); Scavenger receptor cysteine-rich domain (PF00530); Lysyl oxidase (PF01186)
aten_s0067.g25	-0.29571	Protein canopy 4 (Q2L6K8)	TLR4 regulator and MIR-interacting MSAP (PF11938)
aten_s0067.g60	-0.38582	Decaprenyl-diphosphate synthase subunit 1 (Q33DR2)	Polyprenyl synthetase (PF00348)
aten_s0067.g64	0.4052	Golgi-associated plant pathogenesis-related protein 1 (Q9CYL5)	Cysteine-rich secretory protein family (PF00188)
aten_s0067.g83	0.322409	NA	NA
aten_s0068.g37	-0.397428	NA	NA
aten_s0069.g13	-0.17124	mRNA cap guanine-N7 methyltransferase (O43148)	mRNA capping enzyme (PF03291)
aten_s0069.g21	0.131671	Probable ubiquitin-conjugating enzyme protein 17 (Q11076)	Ubiquitin-conjugating enzyme (PF00179); Ubiquitin elongating factor core (PF10408)
aten_s0069.g22	1.12203	Allene oxide synthase-lipoxygenase protein (O16025)	Lipoxygenase (PF00305); PLAT/LH2 domain (PF01477)
aten_s0069.g28	0.39237	Ras-related protein Rab-30 (Q923S9)	Ras family (PF00071)
aten_s0069.g67	-0.340749	Phosphoenolpyruvate carboxykinase [GTP], mitochondrial (Q8BH04)	Phosphoenolpyruvate carboxykinase C-terminal P-loop domain (PF00821); Phosphoenolpyruvate carboxykinase N-terminal domain (PF17297)
aten_s0069.g8	0.294311	Leucine-rich repeat and coiled-coil domain-containing protein 1 (Q6NRC9)	Leucine Rich repeats (2 copies) (PF12799)
aten_s0070.g20	-0.439551	Uncharacterized aarF domain-containing protein kinase 1 (Q9D0L4)	ABC1 atypical kinase-like domain (PF03109)
aten_s0070.g31	-0.335905	Thiopurine S-methyltransferase (Q17QQ2)	Thiopurine S-methyltransferase (TPMT) (PF05724)
aten_s0071.g15	-0.448509	Uncharacterized protein K02A2.6 (Q09575)	Integrase core domain (PF00665)
aten_s0071.g23	-0.24486	NA	Pao retrotransposon peptidase (PF05380)
aten_s0071.g40	-0.227045	Putative acyl-coenzyme A oxidase 3.2, peroxisomal (Q9LMI7)	Acyl-CoA dehydrogenase, C-terminal domain (PF00441); Acyl-CoA oxidase (PF01756); Acyl-CoA dehydrogenase, middle domain (PF02770)
aten_s0072.g10	-0.193536	Dimethylglycine dehydrogenase, mitochondrial (Q63342)	FAD dependent oxidoreductase (PF01266); Aminomethyltransferase folate-binding domain (PF01571); Glycine cleavage T-protein C-terminal barrel domain (PF08669); FAD dependent oxidoreductase central domain (PF16350)
aten_s0072.g30	-0.145174	Transcriptional repressor p66-alpha (Q86YP4)	Coiled-coil and interaction region of P66A and P66B with MBD2 (PF16563)
aten_s0072.g31	-0.368691	NA	NA
aten_s0072.g32	-0.237263	NA	NA
aten_s0073.g32	-0.147381	5'-3' exoribonuclease 1 (Q8IZH2)	XRN 5'-3' exonuclease N-terminus (PF03159); Xrn1 helical domain (PF17846); Xrn1 SH3-like domain (PF18129); Exoribonuclease 1 Domain-3 (PF18194); Exoribonuclease Xrn1 D1 domain (PF18332); Exoribonuclease Xrn1 D2/D3 domain (PF18334)
aten_s0074.g36	-0.213726	Cytochrome c-type heme lyase (A5PJG7)	Cytochrome c/c1 heme lyase (PF01265)
aten_s0075.g40	-0.326005	Very long-chain specific acyl-CoA dehydrogenase, mitochondrial (P50544)	Acyl-CoA dehydrogenase, C-terminal domain (PF00441); Acyl-CoA dehydrogenase, middle domain (PF02770); Acyl-CoA dehydrogenase, N-terminal domain (PF02771)
aten_s0075.g42	0.288002	Short-chain collagen C4 (Fragment) (P18503)	Collagen triple helix repeat (20 copies) (PF01391)
aten_s0075.g58	-0.711862	Serine/threonine-protein kinase SIK2 (Q9H0K1)	Protein kinase domain (PF00069)
aten_s0075.g80	0.231513	NADPH-dependent aldehyde reductase ARI1 (P53111)	NAD dependent epimerase/dehydratase family (PF01370)
aten_s0075.g94	-0.273701	Soma ferritin (P42577)	Ferritin-like domain (PF00210)
aten_s0076.g30	-0.172419	Conserved oligomeric Golgi complex subunit 5 (Q8C0L8)	Golgi transport complex subunit 5 (PF10392)
aten_s0076.g51	-0.982203	DNA repair protein complementing XP-C cells homolog (P51612)	Rad4 transglutaminase-like domain (PF03835); Rad4 beta-hairpin domain 1 (PF10403); Rad4 beta-hairpin domain 2 (PF10404); Rad4 beta-hairpin domain 3 (PF10405)
aten_s0077.g16	0.13175	Smoothened homolog (P97698)	Fz domain (PF01392); Frizzled/Smoothened family membrane region (PF01534)
aten_s0077.g33	0.605688	NA	CD20-like family (PF04103)
aten_s0077.g44	-0.978089	Pseudouridine-5'-phosphate glycosidase (Q8RCT3)	pfkB family carbohydrate kinase (PF00294); Indigoidine synthase A like protein (PF04227)
aten_s0077.g53	0.691827	Nuclear receptor coactivator 4 (Q13772)	Nuclear coactivator (PF12489)
aten_s0077.g60	0.559517	Graves disease carrier protein (P16260)	Mitochondrial carrier protein (PF00153)
aten_s0078.g12	0.260647	Transcription factor HES-1-A (Q6IRB2)	Helix-loop-helix DNA-binding domain (PF00010); Hairy Orange (PF07527)
aten_s0078.g44	-0.140393	Sphingosine-1-phosphate lyase 1 (Q8R0X7)	Pyridoxal-dependent decarboxylase conserved domain (PF00282)
aten_s0078.g47	0.264431	Inhibitor of nuclear factor kappa-B kinase subunit alpha (O15111)	IQBAL scaffold dimerization domain (PF18397)
aten_s0078.g63	-0.325458	Peroxisomal acyl-coenzyme A oxidase 1 (Q9Z1N0)	Acyl-CoA dehydrogenase, C-terminal domain (PF00441); Acyl-CoA oxidase (PF01756); Acyl-CoA dehydrogenase, middle domain (PF02770); Acyl-coenzyme A oxidase N-terminal (PF14749)
aten_s0078.g78	-0.655553	Ubiquinol-cytochrome-c reductase complex assembly factor 1 (Q9W6I0)	Ubiquinol-cytochrome C chaperone (PF03981)
aten_s0079.g109	-0.331873	NA	NA
aten_s0079.g117	0.204596	NA	NA
aten_s0079.g35	-0.200362	Serine/arginine-rich splicing factor 7 (Q16629)	RNA recognition motif. (a.k.a. RRM, RBD, or RNP domain) (PF00076); Zinc knuckle (PF00098)
aten_s0079.g51	0.14787	Centromere protein C (Q03188)	Mif2/CENP-C like (PF11699)
aten_s0079.g55	-0.358145	NA	NA
aten_s0079.g69	0.197899	NA	NA
aten_s0079.g70	0.234827	NA	NA
aten_s0079.g71	-0.200076	Thioredoxin (O96952)	Thioredoxin (PF00085)
aten_s0079.g75	0.212818	Structural maintenance of chromosomes protein 2 (P50533)	RecF/RecN/SMC N terminal domain (PF02463); SMC proteins Flexible Hinge Domain (PF06470)
aten_s0080.g39	-0.140264	DnaJ homolog subfamily A member 2 (Q2HJ94)	DnaJ domain (PF00226); DnaJ central domain (PF00684); DnaJ C terminal domain (PF01556)
[truncated: 379 more rows]
